# Supplementary material for: Identification of genes that differentiate Mannheimia haemolytica genotypes 1 and 2 using a pangenome approach
Source: PLoS One. 2025 Oct 16;20(10):e0325338. doi: 10.1371/journal.pone.0325338 (PMC12530517; doi:10.1371/journal.pone.0325338)
Supplement: S1 File — (XLSX) [file pone.0325338.s001.xlsx]

## Sheet: Table A
Table A. Summary of Genomes Included in Pangenome Analysis
Genome ID	Accession Number	Contig Numbering	Pangenome ID	Genotype	Collection Date	Date Genome Deposited	Host Species Collected From	Geographic Location Collected From	BioProject ID	Sample Type	BioSample ID	Host Health Status	Additional Info
GCF_000349765.2	GCF_000349765.3	NC_020833	1	2	1991-06-20	2017-08-30	Bos taurus	Kansas, USA	PRJNA172854	N/A	SAMN02048829	N/A
GCF_000349785.2	GCF_000349785.3	NC_020834	2	2	2008-04-04	2017-08-30	Bos taurus	Kansas, USA	PRJNA172854	Nasal Swab	SAMN02048830	N/A
GCF_000376645.1	GCF_000376645.2	NC_021082	3	2	2007	2013-04-22	Bos taurus	Pennsylvania, USA	PRJNA196475	N/A	SAMN02603277	Sick
GCF_000422095.1	GCF_000422095.2	NC_021739	4	2	1984-01-01	2013-07-11	Bos taurus	Iowa, USA	PRJNA194567	Postmortem Lung	SAMN02056364	Dead
GCF_000422145.1	GCF_000422145.2	NC_021743	5	2	1983-12-01	2013-07-11	Bos taurus	Iowa, USA	PRJNA181152	Postmortem Lung	SAMN02056285	Dead
GCF_000427275.1	GCF_000427275.2	NC_021738	6	1	1984-01-01	2013-07-11	Bos taurus	Iowa, USA	PRJNA194566	Postmortem Lung	SAMN02056363	Dead
GCF_000439735.1	GCF_000439735.2	NC_021883	7	2	2012-02-27	2013-07-24	Bos taurus	Nebraska, USA	PRJNA212438	Nasopharyngeal Swab	SAMN02262084	Healthy
GCF_000963635.1	GCF_000963635.2	NZ_CP011098	8	2	Not available	2015-03-26	Bovine	Unknown	PRJNA277374	Lab Culture Derived from Parent Strain Initially Isolated from Calf with Severe Fibrinous Pleuropneumonia	SAMN03435925	Lab Culture Derived from Parent Strain Initially Isolated from Calf with Severe Fibrinous Pleuropneumonia
GCF_000963675.1	GCF_000963675.2	NZ_CP011099	9	2	Not available	2015-03-26	Bovine	Unknown	PRJNA277374	LktA Knockout Mutant of SAMN03435925	SAMN03435924	LktA Knockout Mutant of SAMN03435925
GCF_002285575.1	GCF_002285575.2	NZ_CP023044	10	2	2010-08-25	2017-09-05	Bos taurus	Nebraska, USA	PRJNA172854	Lung	SAMN07537192	N/A	NCBI's Mannheimia haemolytica reference genome
GCF_002285595.1	GCF_002285595.2	NZ_CP023046	11	2	2011-01-13	2017-09-05	Bos taurus	Kansas, USA	PRJNA172854	Lung	SAMN07537191	N/A
GCF_002285615.1	GCF_002285615.2	NZ_CP023047	12	2	2009-01-22	2017-09-05	Bos taurus	Oklahoma, USA	PRJNA172854	Nasopharyngeal Swab	SAMN07537190	N/A
GCF_002285815.1	GCF_002285815.2	NZ_CP023043	13	2	2009-09-23	2017-09-05	Bos taurus	Oklahoma, USA	PRJNA172854	Nasopharyngeal Swab	SAMN07537193	N/A
GCF_007963885.1	GCF_007963885.2	NZ_CP017540	14	2	2007	2019-08-12	Bos taurus	Saskatchewan, Canada	PRJNA340884	Lungs	SAMN05717118	N/A
GCF_007964065.1	GCF_007964065.2	NZ_CP017541	15	2	2007	2019-08-12	Bos taurus	Texas, USA	PRJNA340884	Lungs	SAMN05717128	N/A
GCF_007964225.1	GCF_007964225.2	NZ_CP017542	16	2	2006	2019-08-12	Bos taurus	Minnesota, USA	PRJNA340884	Lungs	SAMN05717133	N/A
GCF_007964465.1	GCF_007964465.2	NZ_CP017543	17	2	2005	2019-08-12	Bos taurus	Kansas, USA	PRJNA340884	Lungs	SAMN05717151	N/A
GCF_007964685.1	GCF_007964685.2	NZ_CP017544	18	2	2005	2019-08-12	Bos taurus	Pennsylvania, USA	PRJNA340884	Lungs	SAMN05717121	N/A
GCF_007964805.1	GCF_007964805.2	NZ_CP017545	19	1	2005	2019-08-12	Bos taurus	Nebraska, USA	PRJNA340884	Lungs	SAMN05717098	N/A
GCF_007964925.1	GCF_007964925.2	NZ_CP017546	20	2	2004	2019-08-12	Bos taurus	Kansas, USA	PRJNA340884	Lungs	SAMN05717132	N/A
GCF_007965105.1	GCF_007965105.2	NZ_CP017547	21	1	2004	2019-08-12	Bos taurus	Arizona, USA	PRJNA340884	Lungs	SAMN05717083	N/A
GCF_007965355.1	GCF_007965355.2	NZ_CP017548	22	2	2004	2019-08-12	Bos taurus	Iowa, USA	PRJNA340884	Lungs	SAMN05717120	N/A
GCF_007965585.1	GCF_007965585.2	NZ_CP017549	23	2	2004	2019-08-12	Bos taurus	Ohio, USA	PRJNA340884	Lungs	SAMN05717142	N/A
GCF_007965745.1	GCF_007965745.2	NZ_CP017550	24	2	2003	2019-08-12	Bos taurus	Minnesota, USA	PRJNA340884	Lungs	SAMN05717129	N/A
GCF_007965905.1	GCF_007965905.2	NZ_CP017551	25	2	2003	2019-08-12	Bos taurus	North Carolina, USA	PRJNA340884	Lungs	SAMN05717125	N/A
GCF_007966105.1	GCF_007966105.2	NZ_CP017552	26	2	2002	2019-08-12	Bos taurus	California, USA	PRJNA340884	Lungs	SAMN05717147	N/A
GCF_007973265.1	GCF_007973265.2	NZ_CP017484	27	1	2013	2019-08-12	Bos taurus	Kansas, USA	PRJNA340884	Nasopharynx	SAMN05717112	N/A
GCF_007973365.1	GCF_007973365.2	NZ_CP017485	28	1	2013	2019-08-12	Bos taurus	Kansas, USA	PRJNA340884	Nasopharynx	SAMN05717111	N/A
GCF_007973645.1	GCF_007973645.2	NZ_CP017486	29	1	2013	2019-08-12	Bos taurus	Kansas, USA	PRJNA340884	Nasopharynx	SAMN05717092	N/A
GCF_007973825.1	GCF_007973825.2	NZ_CP017487	30	1	2013	2019-08-12	Bos taurus	Kansas, USA	PRJNA340884	Nasopharynx	SAMN05717091	N/A
GCF_007974025.1	GCF_007974025.2	NZ_CP017488	31	1	2013	2019-08-12	Bos taurus	Kansas, USA	PRJNA340884	Nasopharynx	SAMN05717090	N/A
GCF_007974045.1	GCF_007974045.2	NZ_CP017489	32	1	2013	2019-08-12	Bos taurus	Kansas, USA	PRJNA340884	Nasopharynx	SAMN05717110	N/A
GCF_007974065.1	GCF_007974065.2	NZ_CP017490	33	1	2013	2019-08-12	Bos taurus	Kansas, USA	PRJNA340884	Nasopharynx	SAMN05717089	N/A
GCF_007974085.1	GCF_007974085.2	NZ_CP017491	34	2	2013	2019-08-12	Bos taurus	Kansas, USA	PRJNA340884	Nasopharynx	SAMN05717138	N/A
GCF_007974105.1	GCF_007974105.2	NZ_CP017492	35	1	2013	2019-08-12	Bos taurus	Kansas, USA	PRJNA340884	Nasopharynx	SAMN05717109	N/A
GCF_007974125.1	GCF_007974125.2	NZ_CP017493	36	1	2013	2019-08-12	Bos taurus	Kansas, USA	PRJNA340884	Nasopharynx	SAMN05717108	N/A
GCF_007974145.1	GCF_007974145.2	NZ_CP017494	37	1	2013	2019-08-12	Bos taurus	Kansas, USA	PRJNA340884	Nasopharynx	SAMN05717107	N/A
GCF_007974165.1	GCF_007974165.2	NZ_CP017495	38	1	2013	2019-08-12	Bos taurus	Kansas, USA	PRJNA340884	Nasopharynx	SAMN05717088	N/A
GCF_007974375.1	GCF_007974375.2	NZ_CP017496	39	1	2013	2019-08-12	Bos taurus	Kansas, USA	PRJNA340884	Nasopharynx	SAMN05717097	N/A
GCF_007974525.1	GCF_007974525.2	NZ_CP017497	40	1	2013	2019-08-12	Bos taurus	Kansas, USA	PRJNA340884	Nasopharynx	SAMN05717087	N/A
GCF_007974745.1	GCF_007974745.2	NZ_CP017498	41	1	2013	2019-08-12	Bos taurus	Kansas, USA	PRJNA340884	Nasopharynx	SAMN05717117	N/A
GCF_007974925.1	GCF_007974925.2	NZ_CP017499	42	1	2013	2019-08-12	Bos taurus	Kansas, USA	PRJNA340884	Nasopharynx	SAMN05717116	N/A
GCF_007975085.1	GCF_007975085.2	NZ_CP017500	43	1	2013	2019-08-12	Bos taurus	Kansas, USA	PRJNA340884	Nasopharynx	SAMN05717102	N/A
GCF_007975225.1	GCF_007975225.2	NZ_CP017501	44	2	2013	2019-08-12	Bos taurus	Kansas, USA	PRJNA340884	Nasopharynx	SAMN05717137	N/A
GCF_007975365.1	GCF_007975365.2	NZ_CP017502	45	1	2013	2019-08-12	Bos taurus	Kansas, USA	PRJNA340884	Nasopharynx	SAMN05717101	N/A
GCF_007975575.1	GCF_007975575.2	NZ_CP017503	46	1	2013	2019-08-12	Bos taurus	Kansas, USA	PRJNA340884	Nasopharynx	SAMN05717115	N/A
GCF_007975765.1	GCF_007975765.2	NZ_CP017504	47	2	2013	2019-08-12	Bos taurus	Kansas, USA	PRJNA340884	Lungs	SAMN05717124	N/A
GCF_007976025.1	GCF_007976025.2	NZ_CP017505	48	2	2013	2019-08-12	Bos taurus	Kansas, USA	PRJNA340884	Nasopharynx	SAMN05717145	N/A
GCF_007976245.1	GCF_007976245.2	NZ_CP017506	49	2	2013	2019-08-12	Bos taurus	Kentucky, USA	PRJNA340884	Nasopharynx	SAMN05717141	N/A
GCF_007976445.1	GCF_007976445.2	NZ_CP017507	50	1	2013	2019-08-12	Bos taurus	Kentucky, USA	PRJNA340884	Nasopharynx	SAMN05717106	N/A
GCF_007976625.1	GCF_007976625.2	NZ_CP017508	51	1	2013	2019-08-12	Bos taurus	Kentucky, USA	PRJNA340884	Nasopharynx	SAMN05717105	N/A
GCF_007976765.1	GCF_007976765.2	NZ_CP017509	52	1	2013	2019-08-12	Bos taurus	Kentucky, USA	PRJNA340884	Nasopharynx	SAMN05717114	N/A
GCF_007976905.1	GCF_007976905.2	NZ_CP017510	53	1	2013	2019-08-12	Bos taurus	Missouri, USA	PRJNA340884	Nasopharynx	SAMN05717096	N/A
GCF_007977085.1	GCF_007977085.2	NZ_CP017511	54	1	2013	2019-08-12	Bos taurus	Missouri, USA	PRJNA340884	Nasopharynx	SAMN05717095	N/A
GCF_007977225.1	GCF_007977225.2	NZ_CP017512	55	1	2013	2019-08-12	Bos taurus	Missouri, USA	PRJNA340884	Nasopharynx	SAMN05717094	N/A
GCF_007977495.1	GCF_007977495.2	NZ_CP017513	56	1	2013	2019-08-12	Bos taurus	Missouri, USA	PRJNA340884	Nasopharynx	SAMN05717093	N/A
GCF_007977645.1	GCF_007977645.2	NZ_CP017514	57	1	2013	2019-08-12	Bos taurus	Tennessee, USA	PRJNA340884	Nasopharynx	SAMN05717113	N/A
GCF_007977825.1	GCF_007977825.2	NZ_CP017515	58	1	2013	2019-08-12	Bos taurus	Tennessee, USA	PRJNA340884	Nasopharynx	SAMN05717086	N/A
GCF_007978045.1	GCF_007978045.2	NZ_CP017516	59	1	2013	2019-08-12	Bos taurus	Tennessee, USA	PRJNA340884	Nasopharynx	SAMN05717100	N/A
GCF_007978185.1	GCF_007978185.2	NZ_CP017517	60	1	2013	2019-08-12	Bos taurus	Missouri, USA	PRJNA340884	Nasopharynx	SAMN05717104	N/A
GCF_007978365.1	GCF_007978365.2	NZ_CP017518	61	1	2013	2019-08-12	Bos taurus	Missouri, USA	PRJNA340884	Nasopharynx	SAMN05717103	N/A
GCF_007978505.1	GCF_007978505.2	NZ_CP017519	62	2	2013	2019-08-12	Bos taurus	Missouri, USA	PRJNA340884	Nasopharynx	SAMN05717150	N/A
GCF_007978725.1	GCF_007978725.2	NZ_CP017520	63	2	2011	2019-08-12	Bos taurus	Florida, USA	PRJNA340884	Lungs	SAMN05717131	N/A
GCF_007978905.1	GCF_007978905.2	NZ_CP017521	64	2	2010	2019-08-12	Bos taurus	California, USA	PRJNA340884	Lungs	SAMN05717134	N/A
GCF_007979065.1	GCF_007979065.2	NZ_CP017522	65	1	2010	2019-08-12	Bos taurus	Texas, USA	PRJNA340884	Lungs	SAMN05717085	N/A
GCF_007979225.1	GCF_007979225.2	NZ_CP017523	66	2	2010	2019-08-12	Bos taurus	Texas, USA	PRJNA340884	Lungs	SAMN05717146	N/A
GCF_007979365.1	GCF_007979365.2	NZ_CP017524	67	2	2010	2019-08-12	Bos taurus	Arkansas, USA	PRJNA340884	Lungs	SAMN05717135	N/A
GCF_007979525.1	GCF_007979525.2	NZ_CP017525	68	1	2010	2019-08-12	Bos taurus	South Dakota, USA	PRJNA340884	Lungs	SAMN05717099	N/A
GCF_007979665.1	GCF_007979665.2	NZ_CP017526	69	1	2010	2019-08-12	Bos taurus	Florida, USA	PRJNA340884	Lungs	SAMN05717084	N/A
GCF_007979905.1	GCF_007979905.2	NZ_CP017527	70	2	2010	2019-08-12	Bos taurus	Louisiana, USA	PRJNA340884	Lungs	SAMN05717130	N/A
GCF_007980045.1	GCF_007980045.2	NZ_CP017528	71	2	2009	2019-08-12	Bos taurus	Saskatchewan, Canada	PRJNA340884	Lungs	SAMN05717119	N/A
GCF_007980145.1	GCF_007980145.2	NZ_CP017529	72	2	2009	2019-08-12	Bos taurus	Saskatchewan, Canada	PRJNA340884	Lungs	SAMN05717140	N/A
GCF_007980285.1	GCF_007980285.2	NZ_CP017530	73	2	2009	2019-08-12	Bos taurus	New York, USA	PRJNA340884	Lungs	SAMN05717139	N/A
GCF_007980445.1	GCF_007980445.2	NZ_CP017531	74	2	2008	2019-08-12	Bos taurus	New York, USA	PRJNA340884	Lungs	SAMN05717144	N/A
GCF_007980645.1	GCF_007980645.2	NZ_CP017532	75	2	2008	2019-08-12	Bos taurus	Alberta, Canada	PRJNA340884	Lungs	SAMN05717123	N/A
GCF_007980785.1	GCF_007980785.2	NZ_CP017533	76	2	2008	2019-08-12	Bos taurus	Colorado, USA	PRJNA340884	Lungs	SAMN05717136	N/A
GCF_007980905.1	GCF_007980905.2	NZ_CP017534	77	2	2008	2019-08-12	Bos taurus	Kansas, USA	PRJNA340884	Lungs	SAMN05717127	N/A
GCF_007980965.1	GCF_007980965.2	NZ_CP017535	78	2	2008	2019-08-12	Bos taurus	South Dakota, USA	PRJNA340884	Lungs	SAMN05717149	N/A
GCF_007980985.1	GCF_007980985.2	NZ_CP017536	79	2	2007	2019-08-12	Bos taurus	New York, USA	PRJNA340884	Lungs	SAMN05717122	N/A
GCF_007981005.1	GCF_007981005.2	NZ_CP017537	80	2	2007	2019-08-12	Bos taurus	Vermont, USA	PRJNA340884	Lungs	SAMN05717148	N/A
GCF_007981025.1	GCF_007981025.2	NZ_CP017538	81	2	2007	2019-08-12	Bos taurus	Wisconsin, USA	PRJNA340884	Lungs	SAMN05717126	N/A
GCF_007981045.1	GCF_007981045.2	NZ_CP017539	82	2	2007	2019-08-12	Bos taurus	North Carolina, USA	PRJNA340884	Lungs	SAMN05717143	N/A
GCF_022404875.1	GCF_022404875.2	NZ_CP059323	83	1	2017	2022-02-28	Bos taurus	Canada	PRJNA635949	Nasopharynx	SAMN15535276	N/A
GCF_022404895.1	GCF_022404895.2	NZ_CP059324	84	1	2017	2022-02-28	Bos taurus	Canada	PRJNA635949	Nasopharynx	SAMN15535275	N/A
GCF_022404915.1	GCF_022404915.2	NZ_CP059325	85	2	2017	2022-02-28	Bos taurus	Canada	PRJNA635949	Nasopharynx	SAMN15535274	N/A
GCF_022404935.1	GCF_022404935.2	NZ_CP059326	86	1	2017	2022-02-28	Bos taurus	Canada	PRJNA635949	Nasopharynx	SAMN15535273	N/A	Record has since been removed by RefSeq Staff due to many frameshifted proteins
GCF_022404955.1	GCF_022404955.2	NZ_CP059327	87	1	2017	2022-02-28	Bos taurus	Canada	PRJNA635949	Nasopharynx	SAMN15535272	N/A
GCF_022404975.1	GCF_022404975.2	NZ_CP059328	88	1	2017	2022-02-28	Bos taurus	Canada	PRJNA635949	Nasopharynx	SAMN15535271	N/A
GCF_022404995.1	GCF_022404995.2	NZ_CP059329	89	2	2017	2022-02-28	Bos taurus	Canada	PRJNA635949	Nasopharynx	SAMN15535270	N/A
GCF_022405015.1	GCF_022405015.2	NZ_CP059330	90	1	2017	2022-02-28	Bos taurus	Canada	PRJNA635949	Nasopharynx	SAMN15535269	N/A
GCF_022405035.1	GCF_022405035.2	NZ_CP059331	91	1	2017	2022-02-28	Bos taurus	Canada	PRJNA635949	Nasopharynx	SAMN15535268	N/A
GCF_023516275.1	GCF_023516275.2	NZ_CP097334	92	2	1991-06-20	2022-05-22	Bos taurus	Kansas, USA	PRJNA172854	Nasopharynx	SAMN28102263	N/A
GCF_023516335.1	GCF_023516335.2	NZ_CP097337	93	1	1956-01-01	2022-05-22	Unavailable	Unavailable	PRJNA172854	N/A	SAMN28102260	N/A	Represents the ATCC:29694/NCTC 9712 culture collection strain
GCF_023516355.1	GCF_023516355.2	NZ_CP097338	94	2	1960-10-10	2022-05-22	Bos taurus	Unavailable	PRJNA172854	Postmortem Lung	SAMN28102259	Dead	Represents the ATCC:14003 culture collection strain
GCF_029916885.1	GCF_029916885.2	NZ_CP123958	95	2	2019-04-12	2023-05-02	Bovine Calf	Germany	PRJNA960937	N/A	SAMN34340262	N/A
GCF_030370055.1	GCF_030370055.2	NZ_CP128511	96	2	2020	2023-06-28	Bos taurus	Germany	PRJNA960937	N/A	SAMN35798096	N/A
GCF_030370095.1	GCF_030370095.2	NZ_CP128515	97	2	2019	2023-06-28	Bos taurus	Germany	PRJNA960937	N/A	SAMN35798094	N/A
GCF_030370115.1	GCF_030370115.2	NZ_CP128516	98	2	2019	2023-06-28	Bos taurus	Germany	PRJNA960937	N/A	SAMN35798093	N/A
GCF_030370135.1	GCF_030370135.2	NZ_CP128518	99	2	2019	2023-06-28	Bos taurus	Germany	PRJNA960937	N/A	SAMN35798092	N/A
GCF_030370155.1	GCF_030370155.2	NZ_CP128519	100	2	2019	2023-06-28	Bos taurus	Germany	PRJNA960937	N/A	SAMN35798091	N/A
GCF_030370175.1	GCF_030370175.2	NZ_CP128520	101	2	2019	2023-06-28	Bos taurus	Germany	PRJNA960937	N/A	SAMN35798090	N/A
GCF_030370235.1	GCF_030370235.2	NZ_CP128524	102	2	2018	2023-06-28	Bos taurus	Germany	PRJNA960937	N/A	SAMN35798087	N/A
GCF_030370255.1	GCF_030370255.2	NZ_CP128525	103	2	2017	2023-06-28	Bos taurus	Germany	PRJNA960937	N/A	SAMN35798086	N/A
GCF_030370275.1	GCF_030370275.2	NZ_CP128526	104	2	2017	2023-06-28	Bos taurus	Germany	PRJNA960937	N/A	SAMN35798085	N/A
GCF_030370295.1	GCF_030370295.2	NZ_CP128527	105	2	2017	2023-06-28	Bos taurus	Germany	PRJNA960937	N/A	SAMN35798084	N/A
GCF_030370315.1	GCF_030370315.2	NZ_CP128528	106	2	2014	2023-06-28	Bos taurus	Germany	PRJNA960937	N/A	SAMN35798083	N/A
GCF_030370335.1	GCF_030370335.2	NZ_CP128529	107	2	2013	2023-06-28	Bos taurus	Germany	PRJNA960937	N/A	SAMN35798082	N/A
GCF_030370395.1	GCF_030370395.2	NZ_CP128532	108	2	2009	2023-06-28	Bos taurus	Germany	PRJNA960937	N/A	SAMN35798079	N/A
Genotype1	GCF_007978365.1	N/A	109	1	2013	2019-08-12	Bos taurus	Missouri, USA	PRJNA340884	Nasopharynx	SAMN05717103	N/A	Duplicate of above genome, chose to include both examples as the inclusion of one extra representative of each genotype was unlikely to alter final genotype associations
Genotype2	GCF_007978505.1	N/A	110	2	2013	2019-08-12	Bos taurus	Missouri, USA	PRJNA340884	Nasopharynx	SAMN05717150	N/A	Duplicate of above genome, chose to include both examples as the inclusion of one extra representative of each genotype was unlikely to alter final genotype associations
33815_S_19	GCF_039617805.1	N/A	111	1	2020	2024-05-12	Bos taurus	Saskatchewan, Canada	PRJNA1088094	Nasopharynx	SAMN40460705	Healthy
34455_S_12	GCF_039617795.1	N/A	112	2	2020	2024-05-12	Bos taurus	Saskatchewan, Canada	PRJNA1088094	Nasopharynx	SAMN40460706	Healthy
35142_S_40	GCA_039617815.1	N/A	113	2	2021	2024-05-12	Bos taurus	Saskatchewan, Canada	PRJNA1088094	Nasopharynx	SAMN40460707	Healthy
36267_S_17	GCF_039617755.1	N/A	114	2	2021	2024-05-12	Bos taurus	Saskatchewan, Canada	PRJNA1088094	Nasopharynx	SAMN40460708	Healthy
36267_S_46	GCF_039617775.1	N/A	115	2	2021	2024-05-12	Bos taurus	Saskatchewan, Canada	PRJNA1088094	Nasopharynx	SAMN40460709	Healthy
36268_S_28	GCF_039617715.1	N/A	116	1	2021	2024-05-12	Bos taurus	Saskatchewan, Canada	PRJNA1088094	Nasopharynx	SAMN40460710	Healthy
36295_S_05	GCA_039617695.1	N/A	117	2	2021	2024-05-12	Bos taurus	Saskatchewan, Canada	PRJNA1088094	Nasopharynx	SAMN40460711	Healthy
37495_S_36	GCF_039617675.1	N/A	118	2	2021	2024-05-12	Bos taurus	Saskatchewan, Canada	PRJNA1088094	Nasopharynx	SAMN40460712	Healthy
37684_S_02	GCF_039617655.1	N/A	119	1	2021	2024-05-12	Bos taurus	Saskatchewan, Canada	PRJNA1088094	Nasopharynx	SAMN40460714	Healthy
37684_S_01	GCF_039617735.1	N/A	120	2	2021	2024-05-12	Bos taurus	Saskatchewan, Canada	PRJNA1088094	Nasopharynx	SAMN40460713	Sick
37724_S_03	GCF_038120635.1	N/A	121	2	2021	2024-04-17	Bos taurus	Saskatchewan, Canada	PRJNA1088094	Nasopharynx	SAMN40460715	Healthy
37724_S_04	GCF_039617635.1	N/A	122	2	2021	2024-05-12	Bos taurus	Saskatchewan, Canada	PRJNA1088094	Nasopharynx	SAMN40460716	Healthy
37725_S_43	GCF_039617555.1	N/A	123	1	2021	2024-05-12	Bos taurus	Saskatchewan, Canada	PRJNA1088094	Nasopharynx	SAMN40460718	Healthy
37725_S_46	GCF_038122465.1	N/A	124	2	2021	2024-04-17	Bos taurus	Saskatchewan, Canada	PRJNA1088094	Nasopharynx	SAMN40460719	Healthy
37725_S_07	GCF_039617575.1	N/A	125	1	2021	2024-05-12	Bos taurus	Saskatchewan, Canada	PRJNA1088094	Nasopharynx	SAMN40460717	Healthy
37787_S_06	GCF_039617595.1	N/A	126	1	2020	2024-05-12	Bos taurus	Saskatchewan, Canada	PRJNA1088094	Nasopharynx	SAMN40460720	Healthy
38241_S_11	GCF_039617615.1	N/A	127	2	2021	2024-05-12	Bos taurus	Saskatchewan, Canada	PRJNA1088094	Nasopharynx	SAMN40460722	Healthy
38241_S_12	GCF_038124295.1	N/A	128	2	2021	2024-04-17	Bos taurus	Saskatchewan, Canada	PRJNA1088094	Nasopharynx	SAMN40460723	Healthy
38241_S_16	GCA_039617495.1	N/A	129	2	2021	2024-05-12	Bos taurus	Saskatchewan, Canada	PRJNA1088094	Nasopharynx	SAMN40460724	Healthy
38241_S_19	N/A	N/A	130	2	2021	N/A	Bos taurus	Saskatchewan, Canada	N/A	Nasopharynx	N/A	Healthy	Probable Chimeric Genome. Was excluded from all pangenome analysis and was unable to be submitted to NCBI due to probable chimeric nature. Genome sequence is available with the pangenome database as "Genome 130"
38241_S_22	GCF_038125865.1	N/A	131	2	2021	2024-04-17	Bos taurus	Saskatchewan, Canada	PRJNA1088094	Nasopharynx	SAMN40460726	Healthy
38241_S_28	GCF_039617515.1	N/A	132	2	2021	2024-05-12	Bos taurus	Saskatchewan, Canada	PRJNA1088094	Nasopharynx	SAMN40460727	Healthy
38241_S_03	GCF_039617535.1	N/A	133	1	2021	2024-05-12	Bos taurus	Saskatchewan, Canada	PRJNA1088094	Nasopharynx	SAMN40460721	Healthy
38241_S_34	GCF_039617455.1	N/A	134	2	2021	2024-05-12	Bos taurus	Saskatchewan, Canada	PRJNA1088094	Nasopharynx	SAMN40460728	Healthy
38241_S_36	GCF_038127675.1	N/A	135	2	2021	2024-04-17	Bos taurus	Saskatchewan, Canada	PRJNA1088094	Nasopharynx	SAMN40460730	Healthy
38241_S_40	GCF_038129635.1	N/A	136	2	2021	2024-04-17	Bos taurus	Saskatchewan, Canada	PRJNA1088094	Nasopharynx	SAMN40460731	Healthy
38242_S_14	GCF_039617435.1	N/A	137	2	2021	2024-05-12	Bos taurus	Saskatchewan, Canada	PRJNA1088094	Nasopharynx	SAMN40460732	Healthy
38242_S_25	GCF_039617415.1	N/A	138	2	2021	2024-05-12	Bos taurus	Saskatchewan, Canada	PRJNA1088094	Nasopharynx	SAMN40460733	Healthy
38242_S_27	GCF_039617395.1	N/A	139	2	2021	2024-05-12	Bos taurus	Saskatchewan, Canada	PRJNA1088094	Nasopharynx	SAMN40460734	Healthy
38242_S_28	GCF_039617355.1	N/A	140	2	2021	2024-05-12	Bos taurus	Saskatchewan, Canada	PRJNA1088094	Nasopharynx	SAMN40460735	Healthy
38242_S_30	GCF_039617375.1	N/A	141	2	2021	2024-05-12	Bos taurus	Saskatchewan, Canada	PRJNA1088094	Nasopharynx	SAMN40460736	Healthy
38242_S_38	GCF_039617315.1	N/A	142	2	2021	2024-05-12	Bos taurus	Saskatchewan, Canada	PRJNA1088094	Nasopharynx	SAMN40460737	Healthy
38242_S_42	GCF_038131565.1	N/A	143	2	2021	2024-04-17	Bos taurus	Saskatchewan, Canada	PRJNA1088094	Nasopharynx	SAMN40460738	Healthy
38242_S_43	GCF_038133415.1	N/A	144	2	2021	2024-04-17	Bos taurus	Saskatchewan, Canada	PRJNA1088094	Nasopharynx	SAMN40460739	Healthy
39168_S_11	GCF_039617295.1	N/A	145	1	2020	2024-05-12	Bos taurus	Saskatchewan, Canada	PRJNA1088094	Nasopharynx	SAMN40460740	Healthy
39168_S_18	GCF_039617335.1	N/A	146	1	2020	2024-05-12	Bos taurus	Saskatchewan, Canada	PRJNA1088094	Nasopharynx	SAMN40460741	Healthy
39168_S_24	GCF_039617275.1	N/A	147	2	2020	2024-05-12	Bos taurus	Saskatchewan, Canada	PRJNA1088094	Nasopharynx	SAMN40460742	Healthy
39169_S_35	GCF_039617255.1	N/A	148	2	2020	2024-05-12	Bos taurus	Saskatchewan, Canada	PRJNA1088094	Nasopharynx	SAMN40460743	Healthy
39324_S_12	GCF_038135385.1	N/A	149	2	2021	2024-04-17	Bos taurus	Saskatchewan, Canada	PRJNA1088094	Nasopharynx	SAMN40460744	Healthy
39324_S_16	GCF_039617235.1	N/A	150	2	2021	2024-05-12	Bos taurus	Saskatchewan, Canada	PRJNA1088094	Nasopharynx	SAMN40460745	Healthy
39324_S_17	GCF_038137255.1	N/A	151	2	2021	2024-04-17	Bos taurus	Saskatchewan, Canada	PRJNA1088094	Nasopharynx	SAMN40460746	Healthy
39324_S_18	GCF_038139145.1	N/A	152	2	2021	2024-04-17	Bos taurus	Saskatchewan, Canada	PRJNA1088094	Nasopharynx	SMAN40460747	Healthy
39384_S_13	GCF_039617195.1	N/A	153	1	2021	2024-05-12	Bos taurus	Saskatchewan, Canada	PRJNA1088094	Nasopharynx	SAMN40460748	Healthy
39892_S_01	GCF_038141055.1	N/A	154	2	2021	2024-04-17	Bos taurus	Saskatchewan, Canada	PRJNA1088094	Nasopharynx	SAMN40460749	Dead
40054_S_37	GCF_038143165.1	N/A	155	2	2020	2024-04-17	Bos taurus	Saskatchewan, Canada	PRJNA1088094	Nasopharynx	SAMN40460750	Healthy
40054_S_41	GCF_039617215.1	N/A	156	1	2020	2024-05-12	Bos taurus	Saskatchewan, Canada	PRJNA1088094	Nasopharynx	SAMN40460751	Healthy
40054_S_45	GCF_038145235.1	N/A	157	1	2020	2024-04-17	Bos taurus	Saskatchewan, Canada	PRJNA1088094	Nasopharynx	SAMN40460752	Healthy
40349_S_02	GCF_039617175.1	N/A	158	2	2021	2024-05-12	Bos taurus	Saskatchewan, Canada	PRJNA1088094	Nasopharynx	SAMN40460753	Healthy
40408_S_01	GCF_039617155.1	N/A	159	2	2021	2024-05-12	Bos taurus	Saskatchewan, Canada	PRJNA1088094	Nasopharynx	SAMN40460754	Dead
38241_S_35	GCA_039617475.1	N/A	160	2	2021	2024-05-12	Bos taurus	Saskatchewan, Canada	PRJNA1088094	Nasopharynx	SAMN40460729	Healthy
40670_S_02	GCF_038147105.1	N/A	161	2	2021	2024-04-17	Bos taurus	Saskatchewan, Canada	PRJNA1088094	Nasopharynx	SAMN40460755	Healthy
40670_S_12	GCF_038149045.1	N/A	162	2	2021	2024-04-17	Bos taurus	Saskatchewan, Canada	PRJNA1088094	Nasopharynx	SAMN40460756	Healthy
40986_S_10	GCF_039617115.1	N/A	163	2	2021	2024-05-12	Bos taurus	Saskatchewan, Canada	PRJNA1088094	Nasopharynx	SAMN40460757	Healthy
40986_S_18	GCF_039617095.1	N/A	164	2	2021	2024-05-12	Bos taurus	Saskatchewan, Canada	PRJNA1088094	Nasopharynx	SAMN40460758	Healthy
40986_S_28	GCF_038150945.1	N/A	165	2	2021	2024-04-17	Bos taurus	Saskatchewan, Canada	PRJNA1088094	Nasopharynx	SAMN40460760	Healthy
MH007	GCF_039617055.1	N/A	166	1	2020	2024-05-12	Bos taurus	Saskatchewan, Canada	PRJNA1088094	Nasopharynx	SAMN40460761	Healthy
MH017	GCF_039617075.1	N/A	167	1	2020	2024-05-12	Bos taurus	Saskatchewan, Canada	PRJNA1088094	Nasopharynx	SAMN40460762	Healthy
MH026	GCF_039617035.1	N/A	168	1	2020	2024-05-12	Bos taurus	Saskatchewan, Canada	PRJNA1088094	Nasopharynx	SAMN40460763	Healthy
MH027	GCF_039617015.1	N/A	169	1	2020	2024-05-12	Bos taurus	Saskatchewan, Canada	PRJNA1088094	Nasopharynx	SAMN40460764	Healthy
MH034	GCF_039616995.1	N/A	170	1	2020	2024-05-12	Bos taurus	Saskatchewan, Canada	PRJNA1088094	Nasopharynx	SAMN40460675	Healthy
MH037	GCF_038153155.1	N/A	171	2	2020	2024-04-17	Bos taurus	Saskatchewan, Canada	PRJNA1088094	Nasopharynx	SAMN40460766	Healthy
MH038	GCF_038154865.1	N/A	172	2	2021	2024-04-17	Bos taurus	Saskatchewan, Canada	PRJNA1088094	Nasopharynx	SAMN40460767	Healthy
MH039	GCF_038155215.1	N/A	173	2	2021	2024-04-17	Bos taurus	Saskatchewan, Canada	PRJNA1088094	Nasopharynx	SAMN40460768	Healthy
MH040	GCF_038155265.1	N/A	174	2	2021	2024-04-17	Bos taurus	Saskatchewan, Canada	PRJNA1088094	Nasopharynx	SAMN40460769	Healthy
MH041	GCF_038155755.1	N/A	175	2	2021	2024-04-17	Bos taurus	Saskatchewan, Canada	PRJNA1088094	Nasopharynx	SAMN40460770	Healthy
MH042	GCF_038156145.1	N/A	176	2	2021	2024-04-17	Bos taurus	Saskatchewan, Canada	PRJNA1088094	Nasopharynx	SAMN4060771	Healthy
MH043	GCF_038156235.1	N/A	177	2	2021	2024-04-17	Bos taurus	Saskatchewan, Canada	PRJNA1088094	Nasopharynx	SAMN40460772	Healthy
MH044	GCF_038156285.1	N/A	178	2	2021	2024-04-17	Bos taurus	Saskatchewan, Canada	PRJNA1088094	Nasopharynx	SAMN40460773	Healthy
MH045	GCF_038157095.1	N/A	179	2	2021	2024-04-17	Bos taurus	Saskatchewan, Canada	PRJNA1088094	Nasopharynx	SAMN40460774	Healthy
MH046	N/A	N/A	180	2	2021	N/A	Bos taurus	Saskatchewan, Canada	N/A	Nasopharynx	N/A	Healthy	Was unable to be deposited with other genomes to NCBI due to genome quality issues. Genome is available with pangenome database files as "Genome 180"
MH047	GCF_038159865.1	N/A	181	2	2021	2024-04-17	Bos taurus	Saskatchewan, Canada	PRJNA1088094	Nasopharynx	SAMN40460776	Healthy
MH048	GCF_038396645.1	N/A	182	2	2021	2024-04-22	Bos taurus	Saskatchewan, Canada	PRJNA1088094	Nasopharynx	SAMN40460777	Healthy
MH050	GCF_039616955.1	N/A	183	2	2021	2024-05-12	Bos taurus	Saskatchewan, Canada	PRJNA1088094	Nasopharynx	SAMN40460778	Healthy
MH051	GCF_038158525.1	N/A	184	2	2021	2024-04-17	Bos taurus	Saskatchewan, Canada	PRJNA1088094	Nasopharynx	SAMN40460779	Healthy
MH052	GCF_038298845.1	N/A	185	2	2021	2024-04-17	Bos taurus	Saskatchewan, Canada	PRJNA1088094	Nasopharynx	SAMN40460780	Healthy
MH053	GCF_038162295.1	N/A	186	2	2021	2024-04-17	Bos taurus	Saskatchewan, Canada	PRJNA1088094	Nasopharynx	SAMN40460781	Healthy
MH054	GCF_039616975.1	N/A	187	2	2021	2024-05-12	Bos taurus	Saskatchewan, Canada	PRJNA1088094	Nasopharynx	SAMN40460782	Healthy
MH055	GCF_038163225.1	N/A	188	2	2021	2024-04-17	Bos taurus	Saskatchewan, Canada	PRJNA1088094	Nasopharynx	SAMN40460783	Healthy
MH056	GCF_039616895.1	N/A	189	2	2021	2024-05-12	Bos taurus	Saskatchewan, Canada	PRJNA1088094	Nasopharynx	SAMN40460784	Healthy
MH057	GCA_039616935.1	N/A	190	2	2021	2024-05-12	Bos taurus	Saskatchewan, Canada	PRJNA1088094	Nasopharynx	SAMN40460785	Healthy
MH059	GCF_038164765.1	N/A	191	2	2021	2024-04-17	Bos taurus	Saskatchewan, Canada	PRJNA1088094	Nasopharynx	SAMN40460786	Healthy
MH060	GCF_038166295.1	N/A	192	2	2021	2024-04-17	Bos taurus	Saskatchewan, Canada	PRJNA1088094	Nasopharynx	SAMN40460787	Healthy
MH061	GCF_038167855.1	N/A	193	2	2021	2024-04-17	Bos taurus	Saskatchewan, Canada	PRJNA1088094	Nasopharynx	SAMN40460788	Healthy
MH062	GCF_038169365.1	N/A	194	2	2021	2024-04-17	Bos taurus	Saskatchewan, Canada	PRJNA1088094	Nasopharynx	SAMN40460789	Healthy
MH063	GCF_039616875.1	N/A	195	2	2021	2024-05-12	Bos taurus	Saskatchewan, Canada	PRJNA1088094	Nasopharynx	SAMN40460790	Healthy
MH064	GCF_039616915.1	N/A	196	2	2021	2024-05-12	Bos taurus	Saskatchewan, Canada	PRJNA1088094	Nasopharynx	SAMN40460791	Healthy
MH065	GCA_039616855.1	N/A	197	2	2021	2024-05-12	Bos taurus	Saskatchewan, Canada	PRJNA1088094	Nasopharynx	SAMN40460792	Healthy
MH067	GCF_038170805.1	N/A	198	2	2021	2024-04-17	Bos taurus	Saskatchewan, Canada	PRJNA1088094	Nasopharynx	SAMN40460793	Healthy
MH068	GCF_038172065.1	N/A	199	2	2021	2024-04-17	Bos taurus	Saskatchewan, Canada	PRJNA1088094	Nasopharynx	SAMN40460794	Healthy
MH069	GCF_038173535.1	N/A	200	2	2021	2024-04-17	Bos taurus	Saskatchewan, Canada	PRJNA1088094	Nasopharynx	SAMN40460795	Healthy
MH070	GCF_038175115.1	N/A	201	2	2021	2024-04-17	Bos taurus	Saskatchewan, Canada	PRJNA1088094	Nasopharynx	SAMN40460796	Sick
MH071	GCF_038176375.1	N/A	202	2	2021	2024-04-17	Bos taurus	Saskatchewan, Canada	PRJNA1088094	Nasopharynx	SAMN40460797	Healthy
MH072	GCF_039616835.1	N/A	203	2	2021	2024-05-12	Bos taurus	Saskatchewan, Canada	PRJNA1088094	Nasopharynx	SAMN40460798	Healthy
MH073	GCF_039616785.1	N/A	204	2	2021	2024-05-12	Bos taurus	Saskatchewan, Canada	PRJNA1088094	Nasopharynx	SAMN40460799	Healthy
MH074	GCF_039616765.1	N/A	205	2	2021	2024-05-12	Bos taurus	Saskatchewan, Canada	PRJNA1088094	Nasopharynx	SAMN40460800	Healthy
MH075	GCF_039616805.1	N/A	206	2	2021	2024-05-12	Bos taurus	Saskatchewan, Canada	PRJNA1088094	Nasopharynx	SAMN40460801	Healthy
MH076	GCF_039615365.1	N/A	207	2	2021	2024-05-12	Bos taurus	Saskatchewan, Canada	PRJNA1088094	Nasopharynx	SAMN40460802	Sick
MH077	GCF_038177255.1	N/A	208	2	2021	2024-04-17	Bos taurus	Saskatchewan, Canada	PRJNA1088094	Nasopharynx	SAMN40460803	Healthy
40986_S_20	GCF_039617135.1	N/A	209	2	2021	2024-05-12	Bos taurus	Saskatchewan, Canada	PRJNA1088094	Nasopharynx	SAMN40460759	Healthy

## Sheet: Table B
Table B. Accession numbers of sequences used as BLAST queries against pangenome database
Gene	Accession Number
Hemoglobin Receptor (HmbR1)	DQ680184.1
Hemoglobin Receptor (HmbR2)	EF027359.1
Transferrin Binding Protein A	DQ680193.1
Transferrin Binding Protein B	DQ680199.1
MH0655	EF027358.1
MH0656	DQ680183.1
Ferric Enterobactin Receptor (frpB)	DQ680188.1
IgA1 Protease	NZ_DS264709 REGION: 6100..10611
IgA2 Protease	NZ_DS264612 REGION: 14484..18680
LktA	AF314508 REGION: 463..3324
LktB	AF314508 REGION: 3399..5525
LktC	AF314508 REGION: 1..447
LktD	AF314508 REGION: 5537..6952
Pasturella lipoprotein E (PlpE)	NZ_CP023044 REGION: 779481..780551
G2 Specific S6 Peptidase	CP017543 REGION: complement(382482..386993)
G2 Specific autotransporter outer membrane beta-barrel domain-containing protien (AOMB-BD-CP)	CP017543 REGION: complement(2322754..2323308)
G2 Specific YadA Like Protein	CP017543 REGION: complement(2409277..2415348)
G2 Specific Ligand-Gated Channel	CP017543 REGION: 296899..298881
G2 Specific Porin	CP017543 REGION: 2491721..2492815

## Sheet: Table C
Table C. Overview of pangenome classification of all homology groups.
Genes Matching = Number of identified genes that were clustered into the homology group
Core = Group was present in ≥90% of all genomes (187/208)
Unique = Group present in exactly 1 genome
Accessory = Group present somewhere between 2-186 genomes
Shared = Group was present in ≥90% of the genomes of the given genotype with no consideration of the presence/absence pattern of the other genotype
Exclusive = Group was present solely in genomes of the given genotype
Specific = Group was exclusive to the given genotype and was present in ≥90% of genomes of that genotype
Associated = Group was present in ≥ 95% of the genomes of one genotype and ˃0% but ≤5% of the other genotype
Homology_Group	Pangenome_Classification	Genotype_Classification	Interpro_Annotation	Pfam_Annotation	GO_Annotation	Phenotype_Function_Classification	Pangenome_Function_Classification	SignalP_Annotation	COG_Annotation	antismash_Annotation	Genes_Matching	G1 Genomes In (N = 62)	G2 Genomes In (N = 146)
2040775	accessory	1 specific	N/A	N/A	N/A	N/A	N/A	N/A	N/A	N/A	N/A	62	0
2040776	accessory	1 specific	N/A	N/A	N/A	N/A	N/A	N/A	N/A	N/A	N/A	61	0
2040805	accessory	1 specific	N/A	N/A	N/A	N/A	N/A	N/A	N/A	N/A	N/A	62	0
2040838	accessory	1 specific	N/A	N/A	N/A	N/A	N/A	N/A	N/A	N/A	N/A	60	0
2040842	accessory	1 specific	N/A	N/A	N/A	N/A	N/A	N/A	N/A	N/A	N/A	62	0
2040844	accessory	1 exclusive	N/A	N/A	N/A	N/A	N/A	N/A	N/A	N/A	N/A	38	0
2040860	accessory	1 specific	N/A	N/A	N/A	N/A	N/A	N/A	N/A	N/A	N/A	62	0
2040886	accessory	2 exclusive	N/A	N/A	N/A	N/A	N/A	N/A	N/A	N/A	N/A	0	2
2040891	accessory	2 exclusive	N/A	N/A	N/A	N/A	N/A	N/A	N/A	N/A	N/A	0	2
2040893	accessory	2 exclusive	N/A	N/A	N/A	N/A	N/A	N/A	N/A	N/A	N/A	0	2
2040906	accessory	-	N/A	N/A	N/A	N/A	N/A	N/A	N/A	N/A	N/A	15	4
2040922	accessory	1 exclusive	N/A	N/A	N/A	N/A	N/A	N/A	N/A	N/A	N/A	16	0
2040937	accessory	-	N/A	N/A	N/A	N/A	N/A	N/A	N/A	N/A	N/A	55	30
2040948	accessory	1 exclusive	N/A	N/A	N/A	N/A	N/A	N/A	N/A	N/A	N/A	3	0
2040950	accessory	1 exclusive	N/A	N/A	N/A	N/A	N/A	N/A	N/A	N/A	N/A	52	0
2040951	accessory	1 exclusive	N/A	N/A	N/A	N/A	N/A	N/A	N/A	N/A	N/A	41	0
2040952	accessory	1 exclusive	N/A	N/A	N/A	N/A	N/A	N/A	N/A	N/A	N/A	45	0
2041738	core	1 shared; 2 shared	IPR010921;IPR047656;IPR009057;IPR012337;IPR036397;IPR001584;	PF13551;PF00665;PF13683;					COG2801;COG category L;		5745	62	146
2043989	core	1 shared; 2 shared	IPR024445;	PF12762;					COG3676;COG category L;		635	62	146
2044698	core	1 shared; 2 shared							COG category -;		574	61	146
2042973	core	1 shared; 2 shared							COG1570;COG category L;		455	62	146
2042869	core	1 shared; 2 shared	IPR006487;	PF05100;					COG category S;COG4672;		437	62	145
2042870	core	1 shared; 2 shared	IPR000064;IPR038765;IPR028090;	PF14464;PF00877;					COG0791;COG category M;		436	62	145
2044255	core	1 shared; 2 shared	IPR044946;IPR000055;	PF01420;					COG category V;COG0732;		420	62	146
2044270	core	1 shared; 2 shared	IPR004160;IPR041709;IPR027417;IPR009000;IPR033720;IPR005225;IPR004541;IPR009001;IPR004161;IPR000795;IPR031157;	PF00009;PF03144;PF03143;					COG0050;COG category J;		415	62	146
2044721	core	1 shared; 2 shared							COG category -;		393	62	146
2042824	core	1 shared; 2 shared							COG category -;		362	62	146
2043862	core	1 shared; 2 shared							COG category -;		354	62	146
2043865	core	1 shared; 2 shared							COG category -;		354	62	146
2044701	core	1 shared; 2 shared	IPR001387;IPR010982;	PF01381;					COG3620;COG category K;		354	61	146
2043443	core	1 shared; 2 shared	IPR012893;	PF07804;					COG category S;COG3550;		352	61	146
2043863	core	1 shared; 2 shared							COG category -;		352	61	146
2044073	core	1 shared; 2 shared	IPR029039;						COG0716;COG category C;		352	62	146
2044700	core	1 shared; 2 shared	IPR009241;	PF05973;					COG category S;COG4683;		351	61	146
2042947	accessory	2 associated	IPR010095;IPR001959;IPR021027;	PF12323;PF01385;PF07282;					COG category L;COG0675;		349	1	145
2043442	core	1 shared; 2 shared	IPR010982;						COG1396;COG category K;		349	62	146
2042946	accessory	2 associated	IPR036515;IPR002686;	PF01797;					COG1943;COG category L;		342	1	145
2044317	core	1 shared; 2 shared	IPR003812;IPR040198;IPR036597;	PF02661;					COG category D;COG category S;COG3177;		339	62	146
2043446	core	1 shared; 2 shared	IPR044068;IPR002104;IPR011010;IPR025269;IPR010998;IPR013762;	PF13102;PF00589;					COG4974;COG category L;		337	61	146
2043324	core	1 shared; 2 shared							COG category -;		333	60	144
2044702	core	2 shared						Signal Peptide			322	51	146
2044738	core	1 shared; 2 shared						Signal Peptide	COG category -;		315	62	146
2044717	core	1 shared; 2 shared							COG category -;		311	61	146
2043881	accessory	2 specific	IPR008983;IPR012334;IPR001073;IPR011050;			2_Exclusive		Signal Peptide	COG category S;COG4675;		300	0	146
2043918	core	2 shared	IPR036259; IPR039672; IPR001927	PF13347	N/A	N/A	Core	N	Category G; COG2211	N/A	293	55	146
2043864	accessory	2 specific	IPR018755;	PF10076;					COG3778;COG category S;		291	0	146
2043321	core	2 shared	N/A	N/A	N/A	N/A	Core	N	Category -	RiPP-like bgc	291	55	143
2043860	core	1 shared	IPR009061;IPR020287;IPR035089;IPR003314;IPR007067;IPR036388;	PF17482;PF02316;PF04984;					COG4386;COG category S;COG category N;COG category L;COG2801;		291	62	126
2043459	accessory	2 specific							COG category -;		288	0	146
2044285	accessory	2 specific	IPR010982;IPR014057;						COG3636;COG category K;		288	0	146
2043317	core	2 shared									283	53	144
2044045	core	1 shared; 2 shared	IPR000209;IPR012332;IPR036852;IPR015500;IPR013425;IPR034061;IPR011050;IPR036709;	PF12951;PF00082;				Signal Peptide	COG1404;COG category O;COG4625;		278	62	146
2043362	accessory	2 associated	IPR018880;	PF10554;					COG category S;		277	1	143
2043334	core	2 shared	IPR004518;	PF03819;					COG category S;COG category FG;COG1694;		276	51	143
2042444	accessory	1 shared	IPR009061;IPR012337;IPR001584;IPR003314;IPR015378;IPR036397;IPR036388;IPR009004;	PF00665;PF02316;PF09299;					COG category L;COG2801;		273	62	124
2044868	core	1 shared; 2 shared	IPR002104;IPR011010;IPR000424;IPR012340;IPR011344;IPR013762;	PF00436;PF00589;					COG0582;COG0629;COG category L;		269	62	141
2042873	accessory	-	IPR032876;IPR015406;IPR008979;	PF13550;PF09327;					COG4733;COG category M;		265	53	127
2043292	core	2 shared	IPR005335;IPR038713;	PF03592;					COG3728;COG category L;		264	51	143
2043371	core	1 shared; 2 shared	IPR025272;	PF13274;					COG0550;COG category L;		264	62	144
2044729	core	1 shared; 2 shared	IPR011741;	PF09524;					COG1846;COG category K;		264	62	145
2042394	core	1 shared; 2 shared	IPR018227;						COG category E;COG0814;		263	60	146
2043866	accessory	2 specific	IPR036444;						COG category -;		262	0	133
2041831	core	1 shared; 2 shared	IPR011606;	PF03591;					COG category E;COG1296;		262	62	146
2041858	core	1 shared; 2 shared							COG category T;COG category S;COG1262;		261	56	146
2044315	core	1 shared; 2 shared	IPR018873;	PF10543;					COG3943;COG category I;COG1502;COG category -;		255	62	136
2043713	accessory	1 shared	IPR011251;IPR019949;IPR036661;	PF00296;	GO:0044424;GO:0005623;GO:0044464;GO:0005622;GO:0005829;GO:0005737;GO:0044444;GO:0005575;				COG2141;COG category C;		253	62	96
2043314	core	1 shared; 2 shared	IPR013430;IPR001387;IPR010982;						COG3093;COG category K;		251	62	144
2044840	core	1 shared	IPR044068;IPR002104;IPR011010;IPR010998;IPR015094;IPR013762;	PF09003;PF00589;					COG0582;COG category L;		251	62	130
2044703	accessory	-	IPR010654;	PF06805;					COG4723;COG category S;		250	26	130
2043315	core	1 shared; 2 shared	IPR007711;IPR035093;	PF05015;					COG3549;COG category S;		250	62	144
2044844	core	1 shared	IPR025319;	PF13986;							248	62	130
2043296	core	1 shared; 2 shared	IPR010534;	PF06530;					COG category -;		247	61	144
2043310	core	1 shared; 2 shared	IPR007933;IPR010982;	PF05269;					COG4733;COG category S;		244	62	144
2043297	core	2 shared	IPR008713	PF05766	N/A	N/A	Core	N	Category V; COG1403	N/A	236	55	143
2042552	accessory	1 shared	IPR004464;	PF03320;	GO:0044281;GO:0006796;GO:0044238;GO:0044424;GO:1901576;GO:0009987;GO:0050308;GO:0008152;GO:0006094;GO:0005623;GO:0019318;GO:0006				COG1494;COG category G;		229	62	85
2043517	accessory	2 specific	IPR025586;	PF14284;					COG category -;		229	0	146
2042504	accessory	1 shared	IPR023186;IPR015910;IPR001910;IPR036452;	PF01156;					COG category F;COG category G;COG1957;		227	62	85
2043519	accessory	2 specific							COG category -;		226	0	146
2042794	accessory	1 shared	IPR000838;IPR013324;IPR007627;IPR014284;IPR039425;IPR014289;IPR036388;IPR013249;IPR013325;	PF08281;PF04542;					COG category K;COG1595;		225	62	82
2044063	core	1 shared; 2 shared	IPR046335;IPR000843;IPR028082;IPR010982;	PF00356;PF13377;					COG1609;COG category K;		225	62	146
2042978	accessory	2 shared							COG4733;COG category S;		224	1	137
2043647	core	1 shared; 2 shared	IPR004695;IPR038665;IPR039264;	PF03595;	GO:0003674;GO:0005515;GO:0042802;GO:0005488;				COG category P;COG1275;		224	62	145
2043290	accessory	1 shared	IPR027417;IPR006437;IPR035412;IPR035413;	PF04466;PF17288;					COG category S;COG1783;		222	56	122
2044620	core	1 shared; 2 shared	IPR012477;	PF07922;					COG category F;COG category G;		221	60	145
2043488	accessory	2 shared	IPR022303;IPR027417;IPR025955;	PF11130;					COG category U;COG3451;		220	9	145
2042151	core	1 shared; 2 shared	IPR023370;IPR023368;IPR041369;IPR040372;IPR036414;IPR036413;	PF01980;PF18389;	GO:1901363;GO:0044238;GO:0008757;GO:0006400;GO:0010467;GO:0006139;GO:0016070;GO:0003674;GO:0008150;GO:0016740;GO:0032259;GO:0016				COG1720;COG category S;		220	62	145
2042838	accessory	1 shared	IPR006481;	PF05106;					COG category S;		219	60	104
2042936	core	1 shared; 2 shared	IPR014001;IPR027417;IPR006935;IPR045572;	PF19778;PF04851;					COG3587;COG category L;		218	62	146
2043542	core	1 shared; 2 shared	IPR002586;IPR027417;IPR025669;	PF13614;PF01656;		2_Exclusive			COG1192;COG category D;		218	62	146
2044350	core	1 shared; 2 shared						Signal Peptide	COG category M;COG3064;		218	62	146
2042850	accessory	1 shared						Signal Peptide	COG category -;		217	62	92
2044098	core	1 shared; 2 shared						Signal Peptide	COG3765;COG category M;		217	62	146
2043537	core	1 shared; 2 shared	IPR021364;	PF11198;					COG category S;		216	62	146
2044375	core	1 shared; 2 shared	IPR029045;IPR020992;IPR001478;IPR005151;IPR040573;IPR004447;IPR036034;	PF00595;PF17804;PF11818;PF03572;	GO:0007165;GO:0050789;GO:0044238;GO:1901564;GO:0009987;GO:0005886;GO:0008152;GO:0005623;GO:0140096;GO:0050794;GO:0004175;GO:0007			Signal Peptide	COG category M;COG0793;		216	62	146
2042851	accessory	2 associated	IPR022538;	PF10828;				Signal Peptide	COG category -;		215	2	144
2043435	core	1 shared; 2 shared	IPR014001;IPR014013;IPR027417;IPR010614;IPR011545;IPR006555;IPR045028;	PF06733;PF00270;PF13307;					COG category KL;COG1199;		215	62	145
2044771	core	1 shared; 2 shared	IPR011130;IPR014001;IPR044722;IPR000185;IPR027417;IPR004027;IPR014018;IPR036266;IPR011115;IPR036670;IPR011116;IPR001650;IPR02093	PF07516;PF01043;PF02810;PF07517;					COG category U;COG0653;		215	62	146
2044800	core	1 shared; 2 shared	IPR001453;IPR036425;IPR008284;IPR005111;IPR036135;IPR038987;IPR036688;IPR005110;	PF03454;PF03453;PF00994;	GO:0044281;GO:0006796;GO:1901068;GO:0044238;GO:1901576;GO:0042278;GO:1901564;GO:0090407;GO:0005623;GO:0042040;GO:0006139;GO:0070			Signal Peptide	COG category H;COG0303;		215	62	146
2043573	core	1 shared; 2 shared	IPR023588;IPR001761;IPR046335;IPR000843;IPR028082;IPR010982;	PF00532;PF00356;PF13377;					COG1609;COG category K;		214	62	146
2044583	core	1 shared; 2 shared	IPR037272;IPR047218;IPR000175;	PF00209;					COG category S;COG0733;		214	62	146
2042843	accessory	2 associated	IPR023346;IPR023347;IPR034690;IPR022538;IPR002196;	PF00959;PF10828;					COG category H;COG category G;COG2959;COG3772;		213	3	143
2042200	core	1 shared; 2 shared	IPR012131;IPR016161;IPR022695;IPR001692;	PF00815;	GO:0044281;GO:0044238;GO:1901564;GO:1901576;GO:0005623;GO:0003674;GO:0043436;GO:0005575;GO:0016491;GO:0008150;GO:0019752;GO:0004				COG category E;COG0141;		213	62	145
2043194	core	1 shared; 2 shared	IPR015929;IPR001030;IPR018136;IPR036288;IPR036008;IPR004406;IPR015928;IPR015931;IPR015933;IPR015932;	PF11791;PF06434;PF00330;					COG1049;COG category C;		213	62	146
2043235	core	1 shared; 2 shared	IPR012337;IPR006292;IPR036397;IPR048579;IPR044876;IPR002121;IPR002562;IPR010997;	PF01612;PF00570;					COG0349;COG category J;		213	62	146
2043388	core	1 shared; 2 shared	IPR010835;	PF07273;				Signal Peptide	COG category S;		213	62	146
2043422	core	1 shared; 2 shared	IPR001451;IPR005882;IPR018357;IPR011004;IPR029044;IPR038009;IPR025877;	PF12804;PF00132;					COG1207;COG category M;		213	62	146
2043440	core	1 shared; 2 shared	IPR027417;IPR041102;IPR004602;IPR017871;IPR003439;IPR041552;IPR003593;IPR013815;	PF17760;PF17755;					COG0178;COG category L;		213	62	146
2043612	core	1 shared; 2 shared	IPR008915;IPR041489;IPR004387;IPR001478;IPR036034;	PF17820;PF02163;PF00595;		1_Exclusive		Signal Peptide	COG category M;COG0750;		213	62	146
2043802	core	1 shared; 2 shared	IPR015421;IPR000277;IPR015422;IPR006233;IPR015424;	PF01053;	GO:0009071;GO:0044281;GO:0044238;GO:1901564;GO:1901606;GO:0003674;GO:0043436;GO:0008150;GO:0006534;GO:0019752;GO:0006520;GO:1901				COG category E;COG0626;		213	62	146
2043953	core	1 shared; 2 shared						Signal Peptide	COG category -;		213	62	146
2044360	core	1 shared; 2 shared	IPR014776;IPR018063;IPR000878;IPR035996;IPR008189;IPR014777;	PF00590;	GO:0044085;GO:0044238;GO:0009987;GO:0008152;GO:0034641;GO:0090304;GO:0010467;GO:0006139;GO:0071840;GO:0016070;GO:0043170;GO:0071				COG category H;COG0313;		213	62	146
2044387	core	1 shared; 2 shared	IPR006034;IPR036152;IPR037152;IPR040919;IPR027474;IPR004550;IPR027475;IPR020827;IPR027473;	PF00710;PF17763;	GO:0044281;GO:0044238;GO:0009068;GO:1901564;GO:0005623;GO:1901606;GO:0003674;GO:0043436;GO:0005575;GO:0008150;GO:0009066;GO:0019			Signal Peptide	COG0252;COG category EJ;		213	62	146
2044402	core	1 shared; 2 shared	IPR046885;IPR046884;IPR023382;IPR004506;IPR014729;	PF20259;PF03054;PF20258;	GO:0044238;GO:0009987;GO:0034227;GO:0008152;GO:0006400;GO:0034641;GO:0090304;GO:0010467;GO:0006139;GO:0016070;GO:0043170;GO:0071				COG0482;COG category J;		213	62	146
2044798	core	1 shared; 2 shared	IPR011335;IPR027417;IPR041682;IPR025420;	PF13635;PF13173;					COG category S;COG1373;		213	62	146
2042617	accessory	1 shared	IPR015927;IPR039418;IPR009061;IPR036388;IPR003314;IPR036286;	PF00717;PF02316;					COG2932;COG category K;		212	62	124
2043293	accessory	2 associated							COG category -;		212	1	144
2041817	core	1 shared; 2 shared	IPR026881;	PF13280;					COG2378;COG category K;		212	62	146
2041855	core	1 shared; 2 shared	IPR036890;IPR003594;IPR005467;IPR036097;IPR004358;IPR003661;	PF02518;PF00512;PF12974;				Signal Peptide	COG category T;COG3221;		212	62	146
2042327	core	1 shared; 2 shared	IPR016009;IPR002649;IPR023148;IPR029026;IPR029028;	PF01746;	GO:0044238;GO:0008757;GO:0006400;GO:0010467;GO:0006139;GO:0016070;GO:0003674;GO:0008150;GO:0016740;GO:0032259;GO:0016741;GO:0070				COG0336;COG category J;		212	62	145
2042453	core	1 shared; 2 shared	IPR003501;IPR013011;IPR036095;IPR016152;IPR013014;IPR003352;IPR004718;IPR002178;IPR029503;	PF02302;PF00359;PF02378;					COG category G;COG2213;		212	62	146
2042960	core	1 shared; 2 shared	IPR006195;IPR045864;IPR034762;IPR012340;IPR004365;IPR002313;IPR004364;IPR018149;IPR044136;	PF01336;PF00152;					COG category J;COG1190;		212	62	146
2043129	core	1 shared; 2 shared	IPR018113;IPR001996;IPR036878;IPR003352;IPR013013;IPR010974;	PF00367;PF02378;					COG category G;COG1263;		212	62	142
2043134	core	1 shared; 2 shared	IPR029052;IPR036907;IPR004843;IPR006146;IPR006179;IPR008334;	PF00149;PF02872;				Signal Peptide	COG category F;COG0737;		212	62	146
2043557	core	1 shared; 2 shared	IPR000600;IPR043129;	PF00480;					COG1940;COG category GK;		212	62	146
2044008	core	1 shared; 2 shared	IPR036188;IPR014006;IPR037099;IPR003952;IPR005884;IPR030664;IPR027477;IPR003953;IPR015939;	PF00890;PF02910;	GO:0070469;GO:0005886;GO:0005623;GO:0016627;GO:0006113;GO:0003674;GO:0032991;GO:0005575;GO:0098803;GO:0016491;GO:0008150;GO:0045				COG1053;COG category C;		212	62	146
2044108	core	1 shared; 2 shared	IPR002142;IPR029045;IPR013703;IPR047272;	PF01343;PF08496;					COG0616;COG category OU;		212	61	143
2044190	core	1 shared; 2 shared	IPR015590;IPR012134;IPR016163;IPR016162;IPR016161;IPR000965;IPR020593;	PF00171;	GO:0008152;GO:0016903;GO:0003674;GO:0004350;GO:0055114;GO:0016491;GO:0008150;GO:0003824;GO:0016620;				COG0014;COG category E;		212	61	145
2044265	core	1 shared; 2 shared	IPR011910;IPR002201;	PF01075;	GO:0044238;GO:1901576;GO:0005623;GO:0009103;GO:0003674;GO:0008610;GO:0005575;GO:0034637;GO:0008150;GO:1903509;GO:0016740;GO:0016				COG category M;COG0859;		212	62	146
2044358	core	1 shared; 2 shared	IPR001734;IPR038377;IPR011851;IPR018212;	PF00474;					COG0591;COG category E;		212	62	146
2044494	core	1 shared; 2 shared	IPR036188;IPR010971;IPR002938;	PF01494;					COG0654;COG category CH;		212	62	146
2044644	core	1 shared; 2 shared	IPR013196;IPR036388;	PF08279;					COG3711;COG category K;		212	62	146
2044787	core	1 shared; 2 shared	IPR000620;	PF00892;					COG category EG;COG0697;		212	62	146
2042622	accessory	1 shared	IPR021505;	PF11363;					COG category S;		211	62	124
2042625	accessory	1 shared	IPR047666;						COG4396;COG category S;		211	62	124
2042639	accessory	1 shared	IPR020274;	PF10883;					COG category S;		211	62	124
2042654	accessory	1 shared	IPR014972;	PF08873;					COG5003;COG category S;		211	62	124
2042844	accessory	2 associated	IPR023346;IPR023347;IPR034690;IPR002196;	PF00959;					COG category G;COG3772;		211	2	140
2041825	core	1 shared; 2 shared	IPR006513;	PF09695;				Signal Peptide	COG category S;COG3054;		211	62	146
2042073	core	1 shared; 2 shared	IPR039424;IPR000914;IPR030678;	PF00496;	GO:0005623;GO:0031975;GO:0044464;GO:0042597;GO:0030288;GO:0030313;GO:0005575;			Signal Peptide	COG4166;COG category E;		211	62	146
2042107	core	1 shared; 2 shared	IPR017244;IPR002052;IPR029063;IPR019614;IPR000241;IPR004114;	PF02926;PF01170;PF10672;					COG0116;COG category J;		211	62	146
2042182	core	1 shared; 2 shared	IPR000515;IPR005947;IPR035906;	PF00528;	GO:0016020;GO:0071944;GO:0005886;GO:0005623;GO:0005575;GO:0044464;				COG category P;COG1178;		211	62	146
2042275	core	1 shared; 2 shared	IPR001431;IPR011249;IPR032632;IPR011765;IPR007863;	PF16187;PF05193;PF00675;				Signal Peptide	COG1025;COG category M;		211	62	146
2042350	core	1 shared; 2 shared	IPR003474;	PF02447;					COG2610;COG category EG;		211	62	146
2042376	core	1 shared; 2 shared	IPR006083;IPR004566;IPR027417;	PF00485;	GO:0044281;GO:0006796;GO:0044271;GO:0044238;GO:0033865;GO:1901576;GO:1901564;GO:0004594;GO:0090407;GO:0005623;GO:0072522;GO:0006				COG category F;COG1072;		211	62	146
2042396	core	1 shared; 2 shared	IPR021144;IPR005130;	PF03313;					COG category S;COG3681;		211	62	146
2042407	core	1 shared; 2 shared	IPR003140;IPR029058;IPR041172;	PF18435;PF02230;				Signal Peptide	COG4099;COG category S;		211	62	146
2042916	core	1 shared; 2 shared	IPR006059;IPR026045;	PF01547;PF13343;				Signal Peptide	COG1840;COG category P;		211	62	146
2042933	core	1 shared; 2 shared	IPR020557;IPR004769;IPR013539;IPR022761;IPR047136;IPR024083;IPR008948;IPR000362;	PF00206;PF08328;					COG category F;COG0015;		211	62	146
2042937	core	1 shared; 2 shared	IPR013759;IPR018522;IPR000565;IPR041423;IPR014721;IPR013760;IPR049353;IPR006171;IPR001241;IPR036890;IPR003594;IPR013506;IPR02056	PF00986;PF02518;PF01751;PF18053;PF00204;					COG category L;COG0187;		211	62	146
2042957	core	1 shared; 2 shared	IPR019856;IPR042206;IPR042211;IPR002729;	PF01867;					COG1518;COG category L;		211	62	146
2042993	core	1 shared; 2 shared	IPR031717;IPR001017;IPR029061;IPR005475;IPR011603;IPR042179;IPR032106;	PF16870;PF00676;PF16078;PF02779;	GO:0044281;GO:0044238;GO:0016999;GO:0005623;GO:1990204;GO:0016903;GO:0004591;GO:0003674;GO:0032991;GO:0043436;GO:0045240;GO:0006				COG0567;COG category C;		211	62	146
2042995	core	1 shared; 2 shared	IPR045834;IPR011055;IPR016047;	PF19425;PF01551;					COG0739;COG category M;		211	62	146
2043011	core	1 shared; 2 shared	IPR027417;IPR013563;IPR003439;IPR003593;	PF00005;PF08352;					COG category P;COG1123;		211	62	146
2043132	core	1 shared; 2 shared	IPR037012;IPR004375;	PF04074;					COG2731;COG category G;		211	62	146
2043133	core	1 shared; 2 shared	IPR000281;IPR001347;IPR047640;IPR009057;IPR036388;IPR035472;IPR046348;	PF01380;PF01418;	GO:2000112;GO:0050789;GO:0044424;GO:1903506;GO:0060255;GO:0005623;GO:0031323;GO:0009889;GO:0050794;GO:0019219;GO:0003674;GO:0051			Signal Peptide	COG1737;COG category K;		211	62	146
2043153	core	1 shared; 2 shared	IPR000358;IPR009078;IPR030475;IPR033909;IPR012348;	PF00268;					COG category F;COG0208;		211	62	146
2043161	core	1 shared; 2 shared	IPR033442;IPR024914;IPR007807;IPR016181;IPR032672;IPR013562;IPR027417;IPR000182;IPR038321;	PF17176;PF08351;PF05127;PF13718;	GO:0044085;GO:1990884;GO:1901363;GO:0044238;GO:0008080;GO:0006400;GO:0016746;GO:0010467;GO:0042274;GO:0006139;GO:0016070;GO:0003	2_Exclusive			COG category J;COG1444;		211	62	146
2043210	core	1 shared; 2 shared	IPR036068;IPR013785;IPR041525;IPR016471;IPR041529;	PF04095;PF18127;					COG1488;COG category H;		211	62	146
2043228	core	1 shared; 2 shared	IPR014710;IPR018490;IPR000595;	PF00027;					COG category T;COG0664;		211	62	146
2043347	core	1 shared; 2 shared	IPR036291;IPR046346;IPR006097;IPR006095;IPR033922;IPR006096;IPR014362;IPR033524;	PF02812;PF00208;	GO:0004354;GO:0044281;GO:0044238;GO:1901564;GO:1901576;GO:0043648;GO:0005623;GO:0003674;GO:0043436;GO:0016491;GO:0005575;GO:0008				COG category E;COG0334;		211	62	146
2043375	core	1 shared; 2 shared	IPR006839;IPR023153;	PF04751;					COG3028;COG category S;		211	62	146
2043410	core	1 shared; 2 shared	IPR013546;IPR045865;IPR006674;IPR002934;IPR043519;IPR002912;IPR010043;IPR003607;	PF08335;PF01842;PF01909;PF01966;					COG category O;COG2844;		211	62	146
2043420	core	1 shared; 2 shared	IPR003960;IPR011546;IPR037219;IPR003959;IPR003593;IPR041569;IPR027417;IPR005936;IPR000642;	PF17862;PF01434;PF00004;PF06480;	GO:0044238;GO:1901564;GO:0005886;GO:0008152;GO:0005623;GO:0016818;GO:0140096;GO:0006508;GO:0003674;GO:0043170;GO:0071704;GO:0008			Signal Peptide	COG category O;COG0465;		211	62	146
2043426	core	1 shared; 2 shared	IPR036625;IPR011053;IPR003016;IPR001078;IPR006256;IPR004167;IPR000089;IPR023213;	PF02817;PF00198;PF00364;					COG0508;COG category C;		211	62	146
2043427	core	1 shared; 2 shared	IPR035807;IPR041621;IPR009014;IPR004660;IPR005474;IPR029061;	PF00456;PF17831;					COG category C;COG2609;		211	62	146
2043587	core	1 shared; 2 shared	IPR000534;IPR012280;IPR036291;IPR011534;IPR000319;IPR012080;	PF01118;PF02774;					COG0136;COG category E;		211	62	146
2043596	core	1 shared; 2 shared	IPR002178;IPR000032;IPR035895;IPR016152;IPR001020;	PF00381;PF00359;	GO:0022804;GO:0005886;GO:0090563;GO:0005623;GO:0055085;GO:0003674;GO:0009401;GO:0005575;GO:0008150;GO:0003824;GO:0016740;GO:0016				COG1925;COG category G;		211	62	146
2043819	core	1 shared; 2 shared	IPR000667;IPR012338;	PF02113;				Signal Peptide	COG2027;COG category M;		211	62	146
2043900	core	1 shared; 2 shared	IPR036111;IPR023689;IPR043144;IPR003767;IPR043143;	PF02615;					COG category C;COG2055;		211	61	146
2043943	core	1 shared; 2 shared	IPR003594;IPR036890;IPR037196;IPR020568;IPR001404;IPR020575;IPR019805;	PF00183;PF13589;					COG category F;COG0326;		211	62	146
2043983	core	1 shared; 2 shared	IPR018044;IPR012907;IPR015956;IPR037167;IPR012338;IPR001967;	PF07943;PF00768;	GO:0044238;GO:1901564;GO:0008152;GO:0140096;GO:0004175;GO:0006508;GO:0043170;GO:0003674;GO:0071704;GO:0008233;GO:0008150;GO:0003			Signal Peptide	COG1686;COG category M;		211	62	146
2043996	core	1 shared; 2 shared	IPR004772;IPR003445;	PF02386;	GO:0022890;GO:0034220;GO:0031420;GO:0009987;GO:0006813;GO:0015079;GO:0043167;GO:0055085;GO:0003674;GO:0022803;GO:0008150;GO:0030			Signal Peptide	COG0168;COG category P;		211	61	146
2044000	core	1 shared; 2 shared	IPR004268;	PF03023;	GO:0044085;GO:1901564;GO:1901576;GO:0005886;GO:0071554;GO:0005623;GO:0009252;GO:0015835;GO:0022884;GO:0003674;GO:0071705;GO:0006				COG0728;COG category S;		211	62	146
2044002	core	1 shared; 2 shared	IPR000060;IPR018093;	PF02028;	GO:0016020;GO:0005886;GO:0005623;GO:0044464;GO:0006810;GO:0071705;GO:0071944;GO:0051234;GO:0005575;GO:0008150;GO:0051179;				COG category M;COG1292;		211	62	146
2044006	core	1 shared; 2 shared	IPR004626;IPR000620;	PF00892;					COG2962;COG category S;		211	62	146
2044041	core	1 shared; 2 shared	IPR001279;IPR036866;	PF12706;PF13483;					COG category S;COG2220;		211	62	146
2044113	core	1 shared; 2 shared	IPR000515;IPR045621;IPR035906;	PF00528;PF19300;				Signal Peptide	COG category P;COG0601;		211	62	146
2044215	core	1 shared; 2 shared	IPR028166;IPR001460;IPR023346;IPR012338;IPR011813;IPR001264;IPR036950;	PF00912;PF14814;PF00905;					COG0744;COG category M;		211	62	145
2044412	core	1 shared; 2 shared	IPR003399;	PF02470;					COG3008;COG category Q;		211	62	146
2044458	core	1 shared; 2 shared	IPR004441;IPR016479;IPR001537;IPR013123;IPR029026;IPR029028;IPR029064;	PF08032;PF00588;	GO:0044085;GO:0044238;GO:0005623;GO:0008757;GO:0010467;GO:0006139;GO:0070039;GO:0016070;GO:0003674;GO:0000453;GO:0022613;GO:0005				COG0566;COG category J;		211	61	146
2044505	core	1 shared; 2 shared	IPR000792;IPR027417;IPR023768;IPR016032;IPR036388;IPR011990;	PF00196;PF17874;					COG2909;COG category K;		211	62	146
2044540	core	1 shared; 2 shared	IPR021730;	PF11739;					COG2911;COG category S;		211	62	146
2044637	core	1 shared; 2 shared	IPR004701;IPR036662;IPR033887;	PF03610;				Signal Peptide	COG category G;COG2893;		211	62	146
2044670	core	1 shared; 2 shared	IPR008526;	PF05661;				Signal Peptide	COG category S;COG2354;		211	62	146
2042618	accessory	1 shared	IPR038722;IPR010982;	PF13693;					COG3423;COG category K;		210	62	124
2042619	accessory	1 shared	IPR027417;IPR001387;IPR003593;IPR010982;	PF13401;PF01381;					COG2842;COG category K;		210	62	124
2042621	accessory	1 shared							COG category -;		210	62	124
2042626	accessory	1 shared							COG category -;		210	62	123
2042627	accessory	1 shared	IPR035360;	PF17457;					COG category S;		210	62	124
2042629	accessory	1 shared									210	62	124
2042631	accessory	1 shared							COG category -;		210	62	124
2042632	accessory	1 shared	IPR009363;	PF06252;					COG category S;COG4382;		210	62	123
2042637	accessory	1 shared	IPR018537;IPR008565;IPR023346;	PF05838;PF09374;					COG category S;COG3926;		210	62	124
2042638	accessory	1 shared	IPR020300;	PF10841;					COG category S;		210	62	124
2042642	accessory	1 shared							COG category -;		210	62	124
2042643	accessory	1 shared	IPR014926;	PF08822;					COG category L;		210	62	124
2042644	accessory	1 shared							COG category -;		210	62	124
2041814	core	1 shared; 2 shared	IPR004536;IPR010918;IPR023061;IPR036921;IPR016188;IPR036676;	PF02769;PF00586;					COG0709;COG category F;		210	62	146
2041819	core	1 shared; 2 shared	IPR038770;IPR004776;	PF03547;					COG category S;COG0679;		210	62	146
2041827	core	1 shared; 2 shared	IPR027398;IPR022645;IPR048634;IPR005791;IPR001036;IPR022813;IPR048631;	PF13721;PF02355;	GO:0005886;GO:0005623;GO:0042886;GO:0071705;GO:0033036;GO:0005575;GO:0008150;GO:0016020;GO:0044425;GO:0071702;GO:0045184;GO:0008				COG category U;COG0342;		210	62	146
2041898	core	1 shared; 2 shared	IPR000293;IPR038283;	PF01024;		1_Exclusive					210	61	146
2041940	core	1 shared; 2 shared	IPR010105;IPR000531;IPR036942;IPR012910;IPR037066;IPR039426;	PF00593;PF07715;				Signal Peptide	COG category P;COG4773;		210	62	146
2042038	core	1 shared; 2 shared	IPR012846;IPR011766;IPR029035;IPR039368;IPR045229;IPR012001;IPR012000;IPR029061;	PF02776;PF02775;PF00205;					COG category H;COG0028;		210	62	146
2042071	core	1 shared; 2 shared	IPR014782;IPR037144;IPR027268;IPR012779;IPR045357;IPR042097;IPR035414;IPR038438;IPR024601;IPR001930;	PF17900;PF01433;PF11940;PF17432;	GO:0008270;GO:0044238;GO:0006518;GO:0008235;GO:1901564;GO:0005623;GO:0042277;GO:0043167;GO:0006508;GO:0003674;GO:0005575;GO:0008				COG0308;COG category E;		210	62	146
2042113	core	1 shared; 2 shared	IPR027417;IPR017871;IPR003593;IPR003439;	PF00005;					COG category G;COG1129;		210	62	146
2042122	core	1 shared; 2 shared	IPR003741;IPR024569;IPR004452;IPR037171;IPR024185;IPR009051;IPR017900;IPR017896;	PF11870;PF13183;PF02589;					COG1139;COG category C;		210	62	146
2042126	core	1 shared; 2 shared	IPR018171;IPR001328;IPR036416;	PF01195;	GO:0016787;GO:0140101;GO:0016788;GO:0004045;GO:0140098;GO:0003674;GO:0052689;GO:0003824;				COG0193;COG category J;		210	62	146
2042143	core	1 shared; 2 shared	IPR006140;IPR045865;IPR036291;IPR029752;IPR006139;IPR002912;IPR029753;	PF02826;PF00389;	GO:0044281;GO:0044238;GO:1901564;GO:1901576;GO:0009987;GO:0008152;GO:0006082;GO:0046394;GO:0009069;GO:0003674;GO:0071704;GO:0043				COG0111;COG category EH;		210	62	146
2042155	core	1 shared; 2 shared	IPR034151;IPR030846;IPR006171;IPR036977;IPR002694;IPR037068;IPR013264;IPR013173;IPR016136;IPR006295;IPR019475;	PF10410;PF08275;PF08278;PF13155;PF01807;					COG category L;COG0358;		210	62	146
2042199	core	1 shared; 2 shared	IPR012281;IPR003664;	PF02504;					COG category I;COG0416;		210	61	146
2042259	core	1 shared; 2 shared	IPR001405;IPR010994;IPR037518;IPR046778;IPR020891;IPR025657;	PF20582;PF04002;					COG category E;COG2003;		210	62	146
2042269	core	1 shared; 2 shared	IPR004143;IPR045864;IPR008988;IPR004408;IPR003142;	PF03099;PF02237;					COG category H;COG0340;		210	62	146
2042333	core	1 shared; 2 shared	IPR017853;IPR000933;IPR016286;	PF01120;					COG3669;COG category G;		210	62	146
2042347	core	1 shared; 2 shared	IPR004668;	PF03605;				Signal Peptide	COG2704;COG category U;		210	62	146
2042405	core	1 shared; 2 shared	IPR010413;IPR026332;IPR006638;IPR034505;IPR007197;IPR013785;	PF06228;PF04055;					COG category HP;COG0635;		210	62	146
2042414	core	1 shared; 2 shared	IPR022941;IPR013822;IPR036225;IPR027417;IPR004780;IPR036891;IPR004125;IPR042101;IPR000897;IPR003593;	PF02978;PF02881;PF00448;					COG category U;COG0541;		210	62	146
2042427	core	1 shared; 2 shared	IPR039562;IPR010129;IPR006144;	PF13437;PF13533;					COG0845;COG category M;		210	62	146
2042483	core	1 shared; 2 shared	IPR012888;IPR012889;IPR004216;IPR038391;IPR009015;IPR038392;IPR005763;IPR038393;IPR015888;	PF07882;PF02952;PF07881;					COG category G;COG2407;		210	62	146
2042497	core	1 shared; 2 shared	IPR010656;IPR011853;IPR021814;	PF06808;PF11874;					COG4666;COG category S;		210	62	146
2042958	core	1 shared; 2 shared	IPR021127;IPR019199;	PF09827;					COG category L;COG1343;		210	62	146
2042968	core	1 shared; 2 shared	IPR013785;IPR018204;IPR011060;IPR002028;	PF00290;					COG0159;COG category E;		210	62	145
2042980	core	1 shared; 2 shared	IPR018323;IPR029046;IPR004564;	PF03548;				Signal Peptide	COG2834;COG category M;		210	62	144
2042990	core	1 shared; 2 shared	IPR017440;IPR036291;IPR003781;IPR033847;IPR005810;IPR005811;IPR016102;	PF02629;PF00549;					COG category C;COG0074;		210	62	146
2043014	core	1 shared; 2 shared	IPR002579;IPR028427;IPR011057;	PF01641;					COG0229;COG category C;		210	62	146
2043071	core	1 shared; 2 shared	IPR014710;IPR018490;IPR012318;IPR036388;IPR036390;IPR000595;IPR018335;	PF00027;PF13545;PF00325;		2_Exclusive			COG0664;COG category K;		210	62	146
2043079	core	1 shared; 2 shared	IPR000917;IPR017850;IPR024588;IPR012159;	PF11893;PF00884;					COG3083;COG category S;		210	62	146
2043102	core	1 shared; 2 shared	IPR043504;IPR001940;IPR011783;IPR001478;IPR009003;IPR036034;	PF13365;PF13180;	GO:0033554;GO:0044238;GO:1901564;GO:0005886;GO:0005623;GO:0071218;GO:0004175;GO:0006508;GO:0003674;GO:0035967;GO:0005575;GO:0050				COG category O;COG0265;		210	62	146
2043104	core	1 shared; 2 shared	IPR035104;IPR000110;IPR012340;IPR003029;	PF00575;					COG0539;COG category J;		210	62	146
2043126	core	1 shared; 2 shared	IPR013757;IPR005742;IPR013760;IPR002205;IPR035516;IPR013758;IPR006691;	PF03989;PF00521;					COG category L;COG0188;		210	62	146
2043159	core	1 shared; 2 shared	IPR036615;IPR001645;IPR013221;IPR018109;IPR036565;	PF08245;	GO:0043604;GO:0044281;GO:0044271;GO:1901576;GO:1901564;GO:0043648;GO:0005623;GO:0046452;GO:0042559;GO:0003674;GO:0043436;GO:0042				COG category H;COG0285;		210	62	146
2043169	core	1 shared; 2 shared	IPR009010;IPR006657;IPR041460;IPR006655;IPR006311;IPR006656;IPR006658;IPR041954;	PF18364;PF01568;PF00384;				Signal Peptide	COG0243;COG category C;		210	62	146
2043195	core	1 shared; 2 shared	IPR009010;IPR006657;IPR041460;IPR006655;IPR006656;IPR006658;IPR041954;	PF01568;PF00384;PF18364;					COG category C;COG0243;		210	62	146
2043383	core	1 shared; 2 shared	IPR000801;IPR029058;IPR014756;IPR013783;IPR021764;	PF11806;PF00756;				Signal Peptide	COG category P;COG2382;		210	62	146
2043417	core	1 shared; 2 shared	IPR006264;IPR023193;IPR013792;IPR001986;IPR036968;	PF00275;	GO:0044281;GO:0009423;GO:0009987;GO:1901576;GO:0043648;GO:0008152;GO:0006082;GO:0046394;GO:0003674;GO:0046417;GO:0071704;GO:0043				COG0128;COG category E;		210	62	146
2043562	core	1 shared; 2 shared	IPR029055;IPR017932;IPR026869;	PF13230;					COG category S;COG0121;		210	62	146
2043566	core	1 shared; 2 shared	IPR042177;IPR007221;IPR042175;	PF04085;	GO:0016020;GO:0050789;GO:0008360;GO:0005886;GO:0005623;GO:0044464;GO:0050794;GO:0051128;GO:0071944;GO:0005575;GO:0008150;GO:0065				COG category M;COG1792;		210	62	146
2043581	core	1 shared; 2 shared	IPR013826;IPR023405;IPR034144;IPR013824;IPR006171;IPR003602;IPR013825;IPR005738;IPR023406;IPR013497;IPR000380;IPR003601;	PF01751;PF01131;					COG category L;COG0550;		210	62	145
2043595	core	1 shared; 2 shared	IPR037439;IPR006407;IPR006047;IPR004193;IPR017853;IPR013780;IPR014756;IPR013783;IPR006048;IPR044143;	PF02806;PF00128;PF02922;					COG0296;COG category G;		210	62	146
2043598	core	1 shared; 2 shared	IPR003353;IPR003501;IPR013011;IPR036095;IPR006327;IPR013014;IPR003352;	PF02302;PF02378;	GO:0022804;GO:0005886;GO:0090563;GO:0005623;GO:0055085;GO:0003674;GO:0009401;GO:0005575;GO:0008150;GO:0003824;GO:0016740;GO:0090				COG category G;COG1299;		210	62	146
2043632	core	1 shared; 2 shared	IPR015413;IPR009008;IPR009080;IPR025709;IPR001412;IPR013155;IPR002300;IPR002302;IPR014729;	PF09334;PF13603;PF08264;PF00133;	GO:0043604;GO:0044281;GO:0016875;GO:0044271;GO:0044238;GO:0006518;GO:1901564;GO:1901576;GO:0004823;GO:0005623;GO:0010467;GO:0006				COG category J;COG0495;		210	62	146
2043739	core	1 shared; 2 shared	IPR023765;IPR039424;IPR000914;IPR006311;IPR019546;IPR030678;	PF00496;				Signal Peptide	COG category E;COG0747;		210	62	146
2043742	core	1 shared; 2 shared	IPR027417;IPR017871;IPR003439;IPR003593;	PF00005;					COG category E;COG4608;		210	62	146
2043748	core	1 shared; 2 shared	IPR027417;IPR032859;IPR031166;IPR005225;IPR006073;IPR016484;IPR000795;IPR003593;IPR015946;	PF01926;PF00009;PF14714;					COG category S;COG1160;		210	62	146
2043766	core	1 shared; 2 shared	IPR048279;IPR002528;	PF01554;					COG category V;COG0534;		210	62	146
2043792	core	1 shared; 2 shared	IPR014721;IPR008268;IPR027417;IPR015947;IPR003111;IPR008269;IPR020568;IPR046336;IPR004815;IPR027543;IPR003959;IPR003593;IPR02706	PF00004;PF05362;PF02190;	GO:0044424;GO:0005623;GO:0044464;GO:0005622;GO:0005737;GO:0005575;				COG category O;COG0466;		210	62	146
2043800	core	1 shared; 2 shared	IPR004671;	PF06450;					COG category P;COG3067;		210	62	145
2043816	core	1 shared; 2 shared	IPR015413;IPR041872;IPR012340;IPR014758;IPR004495;IPR009080;IPR001412;IPR029038;IPR002547;IPR023458;IPR033911;IPR014729;	PF09334;PF19303;PF01588;	GO:0043604;GO:0044281;GO:0044271;GO:0044238;GO:0006518;GO:1901564;GO:1901576;GO:0005623;GO:0010467;GO:0006139;GO:0006418;GO:0016				COG0073;COG category J;		210	62	146
2043848	core	1 shared; 2 shared	IPR033705;IPR009008;IPR037118;IPR010978;IPR009080;IPR002303;IPR001412;IPR019499;IPR013155;IPR002300;IPR014729;	PF10458;PF08264;PF00133;	GO:0043604;GO:0044281;GO:0016875;GO:0044271;GO:0044238;GO:0006518;GO:1901564;GO:1901576;GO:0010467;GO:0006139;GO:0006418;GO:0016				COG category J;COG0525;		210	62	146
2043891	core	1 shared; 2 shared	IPR035968;IPR023632;IPR000131;	PF00231;					COG0224;COG category C;		210	62	146
2043904	core	1 shared; 2 shared	IPR038404;IPR018389;IPR004682;	PF03480;				Signal Peptide	COG category G;COG1638;		210	62	146
2043961	core	1 shared; 2 shared	IPR013766;IPR000866;IPR036249;	PF00578;					COG category CO;COG0526;		210	62	146
2043966	core	1 shared; 2 shared	IPR011184IPR000432;IPR016151;IPR005748;IPR007860;IPR007861;IPR007695;IPR045076;IPR007696;IPR011184;IPR027417;IPR036678;IPR036187;IP	PF05192;PF05188;PF00488;PF05190;PF01624;	GO:0033554;GO:1901363;GO:0044238;GO:0008094;GO:0005623;GO:0016818;GO:0032300;GO:0006139;GO:0030983;GO:0032991;GO:0003674;GO:0005	2_Exclusive			COG0249;COG category L;		210	62	146
2043967	core	1 shared; 2 shared	IPR007655;IPR011990;	PF04575;PF14559;				Signal Peptide	COG3118;COG category O;		210	62	146
2043993	core	1 shared; 2 shared	IPR007431;	PF04336;					COG category S;COG3124;		210	62	146
2044007	core	1 shared; 2 shared	IPR006195;IPR045864;IPR018149;IPR004525;IPR004364;	PF00152;					COG2269;COG category J;		210	62	146
2044009	core	1 shared; 2 shared	IPR036010;IPR001041;IPR012675;IPR009051;IPR017900;IPR017896;IPR004489;IPR006058;IPR025192;	PF13237;PF00037;PF13085;					COG0479;COG category C;		210	62	146
2044059	core	1 shared; 2 shared	IPR011912;IPR036291;IPR001509;	PF01370;					COG0451;COG category GM;		210	62	146
2044086	core	1 shared; 2 shared	IPR001179;IPR000774;IPR036944;IPR046357;	PF00254;PF01346;				Signal Peptide	COG0545;COG category M;		210	62	146
2044201	core	1 shared; 2 shared	IPR003828;	PF02677;					COG1636;COG category C;		210	62	146
2044207	core	1 shared; 2 shared	IPR036412;IPR023214;IPR000150;IPR006379;	PF08282;					COG0561;COG category S;		210	62	146
2044254	core	1 shared; 2 shared	IPR040657;IPR006335;IPR007370;IPR011761;IPR013651;IPR011095;IPR006334;IPR014746;IPR013815;	PF08443;PF18419;PF04262;PF07478;					COG category F;COG1181;		210	62	146
2044321	core	1 shared; 2 shared	IPR023451;IPR045097;IPR000398;IPR036926;IPR020940;	PF00303;					COG category F;COG0207;		210	62	146
2044324	core	1 shared; 2 shared	IPR033910;IPR020751;IPR001412;IPR000924;IPR004527;IPR045462;IPR020058;IPR008925;IPR014729;	PF00749;PF19269;					COG category J;COG0008;		210	62	146
2044325	core	1 shared; 2 shared	IPR027417;IPR004604;IPR038729;	PF13476;	GO:0033554;GO:0009987;GO:0051716;GO:0009605;GO:0006974;GO:0007154;GO:0071496;GO:0009432;GO:0031668;GO:0006950;GO:0050896;GO:0008				COG category L;COG0497;		210	62	146
2044338	core	1 shared; 2 shared	IPR001460;IPR012338;IPR036138;IPR005311;IPR037532;	PF03717;PF00905;					COG0768;COG category M;		210	62	146
2044349	core	1 shared; 2 shared	IPR019307;IPR048583;IPR012340;IPR003029;IPR021968;IPR028878;IPR004659;	PF10150;PF00575;PF12111;	GO:0044085;GO:0044238;GO:0005623;GO:0010467;GO:0006139;GO:0016070;GO:0003674;GO:0022613;GO:0005575;GO:0008150;GO:0016787;GO:0006				COG category J;COG1530;		210	62	146
2044353	core	1 shared; 2 shared	IPR038071;IPR006361;IPR000257;	PF01208;	GO:0046502;GO:0019353;GO:0006782;GO:0033526;GO:0046501;GO:0004853;GO:0006780GO:0044281;GO:0016830;GO:0044238;GO:0044271;GO:1901576;	2_Exclusive			COG category H;COG0407;		210	62	146
2044370	core	1 shared; 2 shared	IPR007476;	PF04381;					COG2974;COG category L;		210	62	146
2044378	core	1 shared; 2 shared	IPR001279;IPR036866;	PF00753;					COG0491;COG category S;		210	62	146
2044388	core	1 shared; 2 shared	IPR017926;IPR027417;IPR004468;IPR033828;IPR029062;IPR017456;	PF00117;PF06418;					COG category F;COG0504;		210	62	146
2044429	core	1 shared; 2 shared	IPR005753;IPR027417;IPR014016;IPR014017;IPR000212;IPR013986;	PF13361;PF00580;	GO:0042802;GO:0005488;GO:0003674;GO:0005515;				COG category L;COG0210;		210	62	146
2044444	core	1 shared; 2 shared	IPR032698;IPR011990;	PF13371;PF13369;					COG2912;COG category S;		210	62	146
2044450	core	1 shared; 2 shared	IPR006195;IPR047246;IPR018163;IPR004095;IPR036621;IPR045864;IPR012675;IPR033728;IPR002314;IPR004154;IPR012676;IPR012947;IPR00232	PF03129;PF00587;PF02824;PF07973;	GO:0043604;GO:0044281;GO:0016875;GO:0006518;GO:0044238;GO:0044271;GO:1901576;GO:1901564;GO:0005623;GO:0010467;GO:0006139;GO:0006				COG0441;COG category J;		210	62	146
2044456	core	1 shared; 2 shared	IPR020826;IPR005477;IPR009014;IPR005474;IPR005475;IPR029061;IPR033248;	PF13292;PF02780;PF02779;					COG category H;COG1154;		210	62	146
2044472	core	1 shared; 2 shared	IPR002491;	PF01497;				Signal Peptide	COG4558;COG category P;		210	62	146
2044503	core	1 shared; 2 shared	IPR003385;IPR048458;IPR017853;	PF02446;					COG category G;COG1640;		210	62	146
2044504	core	1 shared; 2 shared	IPR000811;IPR011833;IPR035090;	PF00343;					COG0058;COG category G;		210	62	146
2044513	core	1 shared; 2 shared	IPR000274;IPR024685;	PF12633;PF01295;	GO:0009975;GO:0044424;GO:0016829;GO:0004016;GO:0005623;GO:0044464;GO:0003674;GO:0005622;GO:0016849;GO:0005737;GO:0005575;GO:0003				COG3072;COG category F;		210	62	146
2044538	core	1 shared; 2 shared	IPR035907;IPR000550;	PF01288;					COG category H;COG0801;		210	62	146
2044553	core	1 shared; 2 shared	IPR036979;IPR036291;IPR002701;IPR046826;IPR036263;IPR003099;IPR008927;IPR008244;IPR046825;IPR011277;	PF01817;PF20463;PF02153;	GO:0044281;GO:1901363;GO:0044238;GO:1901564;GO:1901576;GO:0005623;GO:0043167;GO:0016628;GO:0016627;GO:0003674;GO:0043436;GO:0005				COG0287;COG category E;		210	62	146
2044574	core	1 shared; 2 shared	IPR038591;IPR005644;IPR013355;IPR004845;IPR004846;IPR001775;	PF03958;PF00263;				Signal Peptide	COG category U;COG4796;		210	62	146
2044598	core	1 shared; 2 shared	IPR024909;IPR015803;IPR032678;IPR009080;IPR015273;IPR014729;	PF09190;PF01406;	GO:0043604;GO:0044281;GO:0004817;GO:1901363;GO:0016875;GO:0044238;GO:0006518;GO:0044271;GO:1901564;GO:0035639;GO:1901576;GO:0005				COG0215;COG category J;		210	62	146
2044600	core	1 shared; 2 shared	IPR027795;IPR045865;IPR036291;IPR011147;IPR036393;IPR019811;IPR018042;IPR005106;IPR001341;IPR042199;IPR001048;IPR002912;IPR00134	PF03447;PF13840;PF00742;PF00696;	GO:0044281;GO:0009067;GO:0006796;GO:0044238;GO:1901576;GO:1901564;GO:0005623;GO:0004412;GO:0003674;GO:0043436;GO:0019202;GO:0016				COG category E;COG0460;		210	62	146
2044619	core	1 shared; 2 shared	IPR002797;	PF01943;					COG category S;COG2244;		210	62	146
2044629	core	1 shared; 2 shared	IPR018060;IPR018062;IPR009057;IPR009594;IPR020449;	PF06719;PF12833;					COG2207;COG category K;		210	62	146
2044685	core	1 shared; 2 shared	IPR001241;IPR005737;IPR018522;IPR006171;IPR020568;IPR013759;IPR003594;IPR002288;IPR014721;IPR013760;IPR036890;IPR013506;	PF00986;PF02518;PF01751;PF00204;	GO:0044238;GO:0051276;GO:0008094;GO:0016818;GO:0016853;GO:0009295;GO:0006139;GO:0003674;GO:0003918;GO:0005575;GO:0008150;GO:0016				COG0187;COG category L;		210	62	146
2044692	core	1 shared; 2 shared	IPR041546;IPR027417;IPR001270;IPR028299;IPR017730;IPR018368;IPR004176;IPR036628;IPR003959;IPR019489;IPR003593;	PF02861;PF07724;PF00004;PF17871;PF10431;					COG category O;COG0542;		210	62	146
2044696	core	1 shared; 2 shared	IPR001107;IPR010200;IPR036013;	PF01145;				Signal Peptide	COG category O;COG0330;		210	61	146
2044749	core	1 shared; 2 shared							COG category S;COG2850;		210	62	145
2044751	core	1 shared; 2 shared	IPR003347;IPR039994;	PF08007;					COG category S;COG2850;		210	62	146
2044797	core	1 shared; 2 shared	IPR032781;IPR027417;IPR017871;IPR003439;IPR003593;	PF00005;PF12848;					COG category S;COG0488;		210	62	146
2044809	core	1 shared; 2 shared	IPR044946;IPR000055;	PF01420;					COG category V;COG0732;		210	62	146
2044837	core	1 shared; 2 shared	IPR033129;IPR022805;IPR021135;IPR018129;IPR015813;	PF00311;	GO:0016830;GO:0016829;GO:0044424;GO:0005623;GO:0008964;GO:0003674;GO:0005575;GO:0003824;GO:0004611;GO:0016831;GO:0044464;GO:0005			Signal Peptide	COG category H;COG2352;		210	62	146
2042640	accessory	1 shared							COG category -;		209	61	123
2041797	core	1 shared; 2 shared	IPR007339;	PF04224;	GO:0016020;GO:0001101;GO:0006979;GO:0005886;GO:0005623;GO:0042221;GO:0044464;GO:0010035;GO:0006950;GO:0071944;GO:1901530;GO:0005				COG category S;COG3059;		209	62	145
2041802	core	1 shared; 2 shared	IPR002123;IPR045520;IPR028354;IPR041728;IPR022284;	PF19277;PF01553;					COG category I;COG2937;		209	62	146
2041808	core	1 shared; 2 shared	IPR020810;IPR020809;IPR036849;IPR020811;IPR000941;IPR029017;	PF03952;PF00113;					COG0148;COG category G;		209	62	146
2041809	core	1 shared; 2 shared	IPR014449;	PF10008;					COG category S;COG4316;		209	62	146
2041810	core	1 shared; 2 shared	IPR033886;IPR023359;IPR005720;IPR013785;	PF01180;					COG0167;COG category F;		209	62	146
2041811	core	1 shared; 2 shared	IPR006043;IPR006042;	PF00860;				Signal Peptide	COG category F;COG2233;		209	62	146
2041812	core	1 shared; 2 shared	IPR036188;IPR018168;IPR010971;IPR011295;IPR002938;	PF01494;					COG0654;COG category CH;		209	62	146
2041815	core	1 shared; 2 shared							COG category -;		209	62	146
2041821	core	1 shared; 2 shared	IPR008535;	PF05675;					COG category S;COG3739;		209	62	146
2041823	core	1 shared; 2 shared	IPR013750;IPR014721;IPR006206;IPR019539;IPR000705;IPR022963;IPR020568;IPR036554;IPR019741;IPR006204;IPR006203;	PF00288;PF10509;PF08544;					COG0153;COG category F;		209	62	146
2041832	core	1 shared; 2 shared	IPR006059;IPR026045;	PF13416;PF13343;				Signal Peptide	COG1840;COG category P;		209	62	146
2041843	core	1 shared; 2 shared	IPR018449;IPR041701;IPR045865;IPR027417;IPR017871;IPR003439;IPR003593;IPR012692;	PF09383;PF00005;					COG1135;COG category P;		209	62	146
2041844	core	1 shared; 2 shared	IPR027417;IPR034139;IPR022602;	PF11398;PF20469;					COG1195;COG category L;		209	62	146
2041875	core	1 shared; 2 shared	IPR005950;	PF13531;	GO:0030973;GO:0005623;GO:0031975;GO:0043167;GO:0044464;GO:0005488;GO:0042597;GO:0043168;GO:0003674;GO:0030288;GO:0030313;GO:0005			Signal Peptide	COG0725;COG category P;		209	62	146
2041876	core	1 shared; 2 shared	IPR000412;IPR047817;IPR013525;	PF01061;					COG category V;COG0842;		209	62	146
2041878	core	1 shared; 2 shared	IPR012763;IPR021029;IPR038249;IPR003593;IPR045085;IPR027417;IPR001270;IPR022754;IPR008921;	PF13177;PF12170;PF12169;	GO:0044238;GO:0009987;GO:1901576;GO:0008152;GO:0034641;GO:0090304;GO:0006261;GO:0006139;GO:0009059;GO:0043170;GO:0071704;GO:0008				COG2812;COG category L;		209	60	145
2041880	core	1 shared; 2 shared	IPR004960;IPR011921;	PF03279;					COG1560;COG category M;		209	62	146
2041922	core	1 shared; 2 shared	IPR036942;IPR012910;IPR037066;IPR039426;	PF07715;				Signal Peptide	COG category H;COG0614;		209	61	146
2041934	core	1 shared; 2 shared	IPR027417;IPR017871;IPR003593;IPR003439;	PF00005;					COG category HP;COG1120;		209	62	146
2041942	core	1 shared; 2 shared	IPR033690;IPR027417;IPR007862;IPR000850;IPR006259;	PF00406;PF05191;	GO:0044424;GO:0005623;GO:0044464;GO:0005622;GO:0005737;GO:0005575;				COG0563;COG category F;		209	62	146
2041943	core	1 shared; 2 shared						Signal Peptide	COG2268;COG category S;		209	62	146
2041954	core	1 shared; 2 shared	IPR005642;	PF03956;					COG category S;COG2431;		209	62	146
2041957	core	1 shared; 2 shared	IPR029063;					Signal Peptide	COG3392;COG category L;		209	62	145
2042016	core	1 shared; 2 shared	IPR002763;IPR036520;	PF01904;					COG1801;COG category S;		209	62	146
2042017	core	1 shared; 2 shared	IPR000620;	PF00892;				Signal Peptide	COG category EG;COG0697;		209	62	146
2042019	core	1 shared; 2 shared	IPR049083;IPR026564;IPR048300;IPR017856;IPR002876;IPR029072;	PF01709;	GO:0044424;GO:0005623;GO:0044464;GO:0005622;GO:0005829;GO:0005737;GO:0044444;GO:0005575;				COG category K;COG0217;		209	62	146
2042025	core	1 shared; 2 shared	IPR042245;IPR008869;	PF05494;				Signal Peptide	COG2854;COG category Q;		209	62	146
2042027	core	1 shared; 2 shared	IPR030802;IPR003453;	PF02405;					COG0767;COG category Q;		209	62	146
2042034	core	1 shared; 2 shared	IPR017566;IPR005614;	PF03916;					COG category P;COG3301;		209	62	146
2042035	core	1 shared; 2 shared	IPR017896;IPR006311;IPR017567;IPR017900;	PF13247;				Signal Peptide	COG0437;COG category C;		209	62	146
2042037	core	1 shared; 2 shared	IPR003321;IPR036280;IPR017570;	PF02335;	GO:0016662;GO:1901363;GO:0009987;GO:0008152;GO:0005623;GO:0020037;GO:0009061;GO:0098809;GO:0016661;GO:0003674;GO:0019645;GO:0055			Signal Peptide	COG3303;COG category C;		209	62	146
2042074	core	1 shared; 2 shared	IPR015931;IPR001030;IPR018136;IPR004430;IPR036008;IPR033941;	PF00330;					COG category H;COG0065;		209	62	146
2042080	core	1 shared; 2 shared	IPR000788;IPR039718;IPR013509;IPR013350;	PF02867;PF00317;					COG category F;COG0209;		209	62	146
2042093	core	1 shared; 2 shared	IPR012310;IPR012340;IPR016059;IPR029319;	PF01068;PF14743;	GO:0033554;GO:0044238;GO:1901576;GO:0005623;GO:0006266;GO:0006261;GO:0022616;GO:0006139;GO:0016070;GO:0003910;GO:0003674;GO:0005			Signal Peptide	COG1793;COG category L;		209	62	146
2042101	core	1 shared; 2 shared	IPR024108;IPR036986;IPR001412;IPR002307;IPR024088;IPR002305;IPR002942;IPR014729;	PF01479;PF00579;	GO:0044281;GO:0016875;GO:0044238;GO:1901564;GO:0005623;GO:0006139;GO:0016070;GO:0003674;GO:0043436;GO:0005575;GO:0008150;GO:0016				COG0162;COG category J;		209	62	146
2042119	core	1 shared; 2 shared	IPR036942;IPR000531;IPR012910;IPR037066;IPR039426;	PF00593;PF07715;				Signal Peptide	COG category P;COG1629;		209	62	146
2042129	core	1 shared; 2 shared	IPR023765;IPR039424;IPR000914;IPR030678;	PF00496;				Signal Peptide	COG category E;COG0747;		209	62	146
2042130	core	1 shared; 2 shared	IPR000515;IPR045621;IPR035906;	PF00528;PF19300;					COG category P;COG0601;		209	62	146
2042131	core	1 shared; 2 shared	IPR000515;IPR035906;	PF00528;					COG category P;COG1173;		209	62	146
2042132	core	1 shared; 2 shared	IPR027417;IPR013563;IPR017871;IPR003439;IPR003593;	PF00005;PF08352;					COG category P;COG1123;		209	62	146
2042135	core	1 shared; 2 shared	IPR011118;IPR029058;	PF07519;					COG category S;COG1073;		209	62	146
2042136	core	1 shared; 2 shared	IPR009080;IPR001412;IPR033708;IPR010663;IPR002301;IPR023585;IPR009008;IPR013155;IPR014729;IPR002300;	PF00133;PF06827;PF08264;					COG0060;COG category J;		209	62	146
2042138	core	1 shared; 2 shared	IPR027417;IPR038727;IPR001387;IPR016429;IPR010982;IPR006417;IPR004821;IPR014729;	PF01467;PF01381;PF13521;					COG3172;COG category H;		209	62	146
2042146	core	1 shared; 2 shared	IPR036052;IPR045865;IPR000634;IPR038110;IPR001926;IPR005787;IPR001721;	PF00291;PF00585;	GO:0044281;GO:0044238;GO:0009987;GO:1901564;GO:0008152;GO:0006082;GO:0071704;GO:0043436;GO:0008150;GO:0044237;GO:0009066;GO:0019				COG1171;COG category E;		209	62	146
2042154	core	1 shared; 2 shared	IPR007630;IPR007624;IPR009042;IPR013324;IPR000943;IPR007627;IPR014284;IPR007631;IPR012760;IPR007127;IPR028630;IPR036388;IPR04218	PF00140;PF03979;PF04545;PF04539;PF04546;PF04542;					COG0568;COG category K;		209	62	146
2042170	core	1 shared; 2 shared	IPR019772;IPR033659;IPR033644;IPR001015;	PF00762;	GO:0044271;GO:0016829;GO:1901564;GO:1901576;GO:0009987;GO:0008152;GO:0051188;GO:0034641;GO:0006783;GO:0051186;GO:0033014;GO:0003				COG category H;COG0276;		209	62	146
2042172	core	1 shared; 2 shared	IPR045865;IPR006674;IPR033655;IPR012675;IPR004811;IPR043519;IPR007685;IPR002912;IPR003607;IPR045600;IPR012676;IPR004095;	PF13291;PF02824;PF19296;PF13328;PF04607;					COG category KT;COG0317;		209	62	146
2042175	core	1 shared; 2 shared	IPR046335;IPR001387;IPR012781;IPR000843;IPR028082;IPR010982;	PF00356;PF13377;					COG1609;COG category K;		209	62	146
2042176	core	1 shared; 2 shared	IPR013148;IPR013189;IPR001362;IPR006232;IPR023296;IPR013320;	PF00251;PF08244;					COG1621;COG category G;		209	62	146
2042178	core	1 shared; 2 shared	IPR006638;IPR020612;IPR038135;IPR023404;IPR007197;IPR006463;IPR013848;IPR002792;IPR005839;	PF01938;PF00919;PF04055;					COG0621;COG category J;		209	62	146
2042186	core	1 shared; 2 shared	IPR014710;IPR003829;IPR041602;IPR011051;IPR012093;	PF17954;PF02678;					COG1741;COG category S;		209	62	146
2042202	core	1 shared; 2 shared	IPR018236;IPR001636;IPR028923;	PF01259;	GO:0044281;GO:0006796;GO:0044238;GO:0044271;GO:1901564;GO:1901576;GO:0090407;GO:0005623;GO:0009167;GO:0072522;GO:0006139;GO:0046				COG0152;COG category F;		209	62	146
2042224	core	1 shared; 2 shared	IPR007428;	PF04333;				Signal Peptide	COG2853;COG category M;		209	62	145
2042230	core	1 shared; 2 shared	IPR008278;IPR037143;	PF01648;					COG category H;COG2091;		209	62	146
2042232	core	1 shared; 2 shared	IPR015797;IPR000086;IPR004385;	PF00293;					COG0494;COG category L;		209	62	146
2042233	core	1 shared; 2 shared	IPR007655;IPR011990;	PF04575;				Signal Peptide	COG0457;COG category S;		209	62	146
2042248	core	1 shared; 2 shared	IPR003680;IPR029039;	PF02525;					COG2249;COG category S;COG category K;		209	62	146
2042253	core	1 shared; 2 shared	IPR004684;	PF03812;					COG category U;		209	62	146
2042258	core	1 shared; 2 shared	IPR026569;IPR001383;IPR037147;IPR034704;	PF00830;	GO:0044445;GO:0044424;GO:0044391;GO:0005623;GO:0005840;GO:0022626;GO:0003674;GO:0032991;GO:0005198;GO:0005575;GO:0043232;GO:1990				COG0227;COG category J;		209	62	146
2042260	core	1 shared; 2 shared	IPR036551;IPR003382;IPR035929;IPR005252;IPR007085;	PF04127;PF02441;					COG category H;COG0452;		209	62	146
2042268	core	1 shared; 2 shared	IPR016166;IPR016169;IPR003170;IPR011601;IPR036635;IPR016167;IPR036318;IPR006094;	PF01565;PF02873;					COG0812;COG category M;		209	62	146
2042274	core	1 shared; 2 shared	IPR023765;IPR039424;IPR000914;IPR030678;	PF00496;				Signal Peptide	COG category E;COG0747;		209	62	146
2042277	core	1 shared; 2 shared	IPR020511;	PF17344;				Signal Peptide	COG category S;		209	62	146
2042279	core	1 shared; 2 shared	IPR016419;					Signal Peptide	COG category U;COG4795;		209	62	146
2042286	core	1 shared; 2 shared	IPR027417;IPR017871;IPR003439;IPR003593;	PF00005;					COG1129;COG category P;		209	62	146
2042288	core	1 shared; 2 shared	IPR044085;IPR025997;IPR028082;	PF13407;				Signal Peptide	COG category G;COG1879;		209	62	146
2042312	core	1 shared; 2 shared	IPR036188;IPR010971;IPR002938;	PF01494;					COG0654;COG category CH;		209	62	146
2042313	core	1 shared; 2 shared	IPR036680;IPR011930;IPR007730;	PF05036;				Signal Peptide	COG category D;COG3087;		209	62	146
2042314	core	1 shared; 2 shared	IPR007536;IPR029063;	PF04445;					COG0742;COG category J;		209	62	146
2042322	core	1 shared; 2 shared	IPR003347;IPR046799;IPR039994;	PF20514;PF08007;	GO:0018193;GO:0030961;GO:0044238;GO:0009987;GO:1901564;GO:0008152;GO:0043412;GO:0018195;GO:0043170;GO:0071704;GO:0044260;GO:0008				COG category S;COG2850;		209	62	146
2042332	core	1 shared; 2 shared	IPR004501;IPR004796;IPR003352;	PF02378;					COG1455;COG category G;		209	62	146
2042336	core	1 shared; 2 shared	IPR023952;IPR030823;IPR013022;IPR036237;	PF01261;					COG category G;COG1082;		209	62	146
2042337	core	1 shared; 2 shared	IPR036291;IPR000683;IPR004104;IPR030827;	PF01408;PF02894;					COG category S;COG0673;		209	62	146
2042343	core	1 shared; 2 shared	IPR025997;IPR028082;	PF13407;				Signal Peptide	COG category G;COG1879;		209	62	146
2042345	core	1 shared; 2 shared	IPR014710;IPR021120;IPR024203;IPR011051;	PF04962;					COG category G;COG3718;		209	62	146
2042348	core	1 shared; 2 shared	IPR001920;IPR004380;IPR015942;IPR033134;IPR018187;	PF01177;					COG category G;COG category M;COG1794;		209	62	146
2042370	core	1 shared; 2 shared	IPR035490;IPR035466;IPR047084;IPR029055;IPR001347;IPR005855;IPR017932;IPR046348;	PF01380;PF13522;	GO:0044281;GO:0006796;GO:0044238;GO:0070548;GO:1901576;GO:1901564;GO:0005623;GO:0009101;GO:0006139;GO:0004360;GO:0003674;GO:0005				COG category M;COG0449;		209	62	146
2042377	core	1 shared; 2 shared	IPR013740;IPR013766;IPR017937;IPR004799;IPR036249;	PF08534;				Signal Peptide	COG category CO;COG0526;		209	62	146
2042383	core	1 shared; 2 shared	IPR001872;	PF01252;					COG category MU;COG0597;		209	62	146
2042402	core	1 shared; 2 shared	IPR045864;IPR006194;IPR002310;	PF02091;					COG0752;COG category J;		209	62	146
2042403	core	1 shared; 2 shared	IPR018588;	PF09626;				Signal Peptide	COG3005;COG category C;		209	62	146
2042411	core	1 shared; 2 shared	IPR010737;IPR042213;IPR031475;IPR037051;	PF17042;PF07005;					COG category S;COG3395;		209	62	146
2042418	core	1 shared; 2 shared	IPR000620;	PF00892;					COG category EG;COG0697;		209	62	146
2042420	core	1 shared; 2 shared	IPR029055;IPR001353;IPR023333;IPR022281;	PF00227;					COG5405;COG category O;		209	62	146
2042423	core	1 shared; 2 shared	IPR001638;IPR001320;IPR018313;	PF00497;				Signal Peptide	COG category ET;COG0834;		209	62	146
2042426	core	1 shared; 2 shared	IPR027417;IPR005074;IPR011527;IPR003439;IPR039421;IPR039395;IPR010132;IPR036640;IPR017871;IPR003593;	PF00664;PF00005;PF03412;					COG category V;COG2274;		209	62	146
2042428	core	1 shared; 2 shared	IPR044527;	PF13379;				Signal Peptide	COG0715;COG category P;		209	62	146
2042439	core	1 shared; 2 shared	IPR018485;IPR018483;IPR000577;IPR018484;IPR006000;IPR043129;	PF00370;PF02782;					COG category G;COG1070;		209	62	146
2042467	core	1 shared; 2 shared	IPR036291;IPR000683;IPR004104;	PF01408;PF02894;					COG category S;COG0673;		209	62	146
2042487	core	1 shared; 2 shared	IPR027417;IPR017871;IPR003439;IPR003593;	PF00005;					COG category G;COG1129;		209	62	146
2042498	core	1 shared; 2 shared	IPR011852;	PF16868;				Signal Peptide	COG2358;COG category S;		209	62	146
2042499	core	1 shared; 2 shared	IPR027417;IPR009000;IPR004535;IPR005225;IPR036388;IPR009001;IPR036390;IPR000795;IPR004161;IPR015190;IPR015191;IPR048931;	PF00009;PF03144;PF09106;PF09107;					COG category J;COG3276;		209	62	146
2042563	core	1 shared; 2 shared	IPR000445;IPR044298;IPR004035;IPR011257;IPR005760;IPR015797;IPR003265;IPR029119;IPR023170;	PF00633;PF00730;PF14815;					COG category L;COG1194;		209	62	144
2042897	core	1 shared; 2 shared	IPR018640;IPR044922;	PF09836;					COG3219;COG category S;		209	62	146
2042900	core	1 shared; 2 shared	IPR032808;	PF07681;				Signal Peptide	COG2259;COG category S;		209	62	146
2042904	core	1 shared; 2 shared	IPR035654;IPR027417;IPR000640;IPR009000;IPR013842;IPR038363;IPR005225;IPR035647;IPR006297;IPR004161;IPR000795;IPR031157;	PF00009;PF00679;PF03144;PF06421;					COG0481;COG category M;		209	62	146
2042907	core	1 shared; 2 shared	IPR000999;IPR014720;IPR036389;IPR011907;	PF14622;PF00035;	GO:0004540;GO:0004518;GO:1901363;GO:0090305;GO:0044238;GO:0009987;GO:0008152;GO:0090501;GO:0034641;GO:0090502;GO:0090304;GO:0010				COG0571;COG category J;		209	62	146
2042915	core	1 shared; 2 shared	IPR000515;IPR035906;	PF00528;					COG category P;COG1178;		209	62	146
2042919	core	1 shared; 2 shared	IPR000917;IPR017850;IPR040423;	PF00884;					COG category S;COG2194;		209	62	146
2042931	core	1 shared; 2 shared	IPR027417;IPR036640;IPR014223;IPR017871;IPR011527;IPR003439;IPR003593;IPR039421;	PF00664;PF00005;					COG category V;COG4987;		209	62	146
2042940	core	1 shared; 2 shared	IPR038257;IPR006483;IPR014001;IPR006674;IPR027417;IPR006474;IPR006935;IPR011545;	PF04851;PF01966;PF00270;					COG1203;COG category L;		209	62	145
2042952	core	1 shared; 2 shared	IPR010144;	PF09709;					COG category S;		209	62	146
2042953	core	1 shared; 2 shared	IPR013418;IPR006482;	PF05107;					COG3649;COG category L;		209	62	145
2042959	core	1 shared; 2 shared	IPR048583;IPR019307;IPR012340;IPR003029;IPR004659;	PF00575;PF10150;					COG1530;COG category J;		209	62	146
2042965	core	1 shared; 2 shared	IPR018461;	PF03553;					COG1757;COG category C;		209	62	145
2042967	core	1 shared; 2 shared	IPR036052;IPR006654;IPR001926;IPR006653;IPR023026;	PF00291;	GO:0044281;GO:0044271;GO:0044238;GO:1901564;GO:1901576;GO:0005623;GO:0043436;GO:0005575;GO:0008150;GO:0046219;GO:0009072;GO:0019				COG category E;COG0133;		209	62	145
2042979	core	1 shared; 2 shared	IPR036279;IPR002298;IPR002562;IPR002421;IPR008918;IPR019760;IPR001098;IPR043502;IPR012337;IPR029060;IPR018320;IPR038969;IPR02004	PF01612;PF02739;PF01367;PF00476;	GO:0033554;GO:0044238;GO:0044271;GO:0008409;GO:1901576;GO:0005623;GO:0006261;GO:0006139;GO:0003674;GO:0003887;GO:0005575;GO:0050				COG category L;COG0258;		209	62	144
2042989	core	1 shared; 2 shared	IPR001463;	PF01235;	GO:0016020;GO:0071944;GO:0005886;GO:0005623;GO:0005575;GO:0044464;				COG1115;COG category U;		209	62	146
2042991	core	1 shared; 2 shared	IPR013650;IPR017866;IPR005811;IPR011761;IPR005809;IPR016102;IPR013815;	PF08442;PF00549;					COG category F;COG0045;		209	62	146
2042992	core	1 shared; 2 shared	IPR036625;IPR011053;IPR006255;IPR003016;IPR001078;IPR004167;IPR023213;IPR000089;	PF02817;PF00198;PF00364;					COG0508;COG category C;		209	62	146
2042994	core	1 shared; 2 shared	IPR027417;IPR017871;IPR003439;IPR003593;	PF00005;					COG category P;COG1121;		209	62	146
2042996	core	1 shared; 2 shared	IPR012336;IPR009094;IPR033954;IPR018950;IPR036249;	PF13098;PF10411;				Signal Peptide	COG category O;COG1651;		209	62	146
2042997	core	1 shared; 2 shared	IPR001667;IPR041122;IPR038763;IPR003156;IPR004610;	PF17768;PF02272;PF01368;					COG0608;COG category L;		209	62	146
2042998	core	1 shared; 2 shared	IPR006664;IPR006665;IPR007450;IPR037873;IPR036737;	PF00691;PF04355;				Signal Peptide	COG2885;COG category M;		209	62	146
2042999	core	1 shared; 2 shared	IPR036412;IPR023214;IPR000150;IPR006379;	PF08282;					COG0561;COG category S;		209	62	146
2043000	core	1 shared; 2 shared	IPR005467;IPR011712;IPR016380;IPR042295;IPR036890;IPR003594;IPR003660;IPR029095;	PF07730;PF02518;PF00672;PF13675;					COG category T;COG3850;		209	62	145
2043001	core	1 shared; 2 shared	IPR016181;IPR000182;	PF00583;					COG1247;COG category M;		209	62	146
2043002	core	1 shared; 2 shared	IPR002637;IPR029001;IPR020922;	PF01725;	GO:0044281;GO:0006796;GO:0044238;GO:0044271;GO:1901576;GO:0005623;GO:0016818;GO:0046434;GO:0006139;GO:0003674;GO:0046700;GO:1901				COG0127;COG category F;		209	62	146
2043003	core	1 shared; 2 shared	IPR035439;IPR002765;	PF01906;					COG category S;COG0393;		209	62	146
2043004	core	1 shared; 2 shared	IPR008228;IPR005358;	PF03692;					COG2983;COG category S;		209	62	146
2043005	core	1 shared; 2 shared	IPR035461;IPR001347;IPR004515;IPR046348;	PF13580;					COG0279;COG category G;		209	62	146
2043009	core	1 shared; 2 shared	IPR000515;IPR035906;	PF00528;					COG4168;COG category P;		209	62	146
2043012	core	1 shared; 2 shared	IPR010780;	PF07119;				Signal Peptide	COG category S;COG5645;		209	62	146
2043013	core	1 shared; 2 shared	IPR004429;IPR024084;IPR019818;	PF00180;	GO:0044281;GO:0044238;GO:0044424;GO:0009987;GO:1901576;GO:1901564;GO:0008152;GO:0005623;GO:0006082;GO:0046394;GO:0003674;GO:0003				COG0473;COG category CE;		209	62	146
2043015	core	1 shared; 2 shared	IPR006424;IPR036291;IPR020831;IPR020830;IPR020829;IPR020828;	PF02800;PF00044;	GO:1901363;GO:0008152;GO:0016903;GO:1901265;GO:0003674;GO:0055114;GO:0016491;GO:0008150;GO:0003824;GO:0043891;GO:0000166;GO:0097				COG0057;COG category G;		209	62	146
2043067	core	1 shared; 2 shared	IPR001900;IPR013223;IPR012340;IPR011129;IPR011804;IPR004476;IPR022966;IPR003029;	PF00575;PF00773;PF08206;					COG category J;COG4776;		209	62	146
2043073	core	1 shared; 2 shared	IPR018163;IPR045864;IPR018162;IPR002318;IPR018164;IPR023033;IPR009000;IPR018165;IPR003156;IPR012947;	PF01411;PF02272;PF07973;	GO:0043604;GO:0044281;GO:0016875;GO:0006518;GO:0044238;GO:0044271;GO:1901564;GO:1901576;GO:0005623;GO:0006400;GO:0043167;GO:0010				COG0013;COG category J;		209	62	146
2043077	core	1 shared; 2 shared	IPR007385;IPR042037;IPR042038;	PF04288;					COG3095;COG category D;		209	62	146
2043092	core	1 shared; 2 shared	IPR005583;	PF03883;	GO:0006979;GO:0044424;GO:0005623;GO:0042221;GO:0033194;GO:0044464;GO:0005622;GO:0006950;GO:0005829;GO:0005737;GO:0005575;GO:0044				COG category S;COG3022;		209	62	146
2043098	core	1 shared; 2 shared	IPR006195;IPR045864;IPR002319;IPR010978;IPR004188;IPR004529;IPR022911;	PF02912;PF01409;	GO:0043604;GO:0044281;GO:0016875;GO:0006518;GO:0044238;GO:0044271;GO:1901564;GO:1901576;GO:0005623;GO:0004826;GO:0010467;GO:0006				COG category J;COG0016;		209	62	146
2043110	core	1 shared; 2 shared	IPR000189;IPR012289;IPR008939;IPR023346;IPR008258;IPR037061;	PF14718;PF01464;				Signal Peptide	COG0741;COG category M;		209	62	146
2043117	core	1 shared; 2 shared	IPR014014;IPR012677;IPR014001;IPR005580;IPR034415;IPR001650;IPR027417;IPR028618;IPR011545;IPR000629;	PF00271;PF00270;PF03880;	GO:0044238;GO:0005623;GO:0016818;GO:0006139;GO:0016070;GO:0003674;GO:0005575;GO:0008150;GO:0016787;GO:0070035;GO:0016887;GO:0005				COG0513;COG category F;		209	62	146
2043124	core	1 shared; 2 shared	IPR000515;IPR011864;IPR035906;	PF00528;					COG0573;COG category P;		209	62	146
2043139	core	1 shared; 2 shared	IPR003699;IPR036100;IPR042118;IPR042119;	PF02547;	GO:0044281;GO:0009163;GO:0044238;GO:0044271;GO:1901564;GO:1901576;GO:0006400;GO:0010467;GO:0016853;GO:0006139;GO:0016070;GO:0003				COG0809;COG category F;		209	62	146
2043151	core	1 shared; 2 shared	IPR036942;IPR000531;IPR012910;IPR037066;IPR010917;IPR039426;	PF00593;PF07715;				Signal Peptide	COG category P;COG1629;		209	62	146
2043152	core	1 shared; 2 shared	IPR000788;IPR013346;IPR005144;IPR008926;IPR039718;IPR013509;	PF02867;PF00317;PF03477;					COG category F;COG0209;		209	62	146
2043154	core	1 shared; 2 shared	IPR002678;IPR036069;	PF01784;	GO:0005622;GO:0044424;GO:0005737;GO:0005623;GO:0005575;GO:0044464;				COG0327;COG category S;		209	62	146
2043166	core	1 shared; 2 shared	IPR010505;IPR000385;IPR006638;IPR013785;IPR007197;IPR013483;	PF06463;PF04055;PF13353;					COG2896;COG category H;		209	62	146
2043167	core	1 shared; 2 shared	IPR000792;IPR039420;IPR036388;IPR016032;IPR028081;IPR028082;	PF00196;PF13458;					COG0683;COG category K;		209	62	146
2043213	core	1 shared; 2 shared	IPR023865;IPR004372;IPR043129;IPR000890;	PF00871;	GO:0044424;GO:0005623;GO:0044464;GO:0005622;GO:0005737;GO:0005575;				COG0282;COG category F;		209	62	146
2043214	core	1 shared; 2 shared	IPR027417;IPR012147;IPR016475;IPR042112;IPR042113;IPR028979;IPR002505;IPR004614;IPR010766;	PF07085;PF01515;PF13500;		2_Exclusive			COG0280;COG category C;		209	62	145
2043218	core	1 shared; 2 shared	IPR000620;	PF00892;					COG category EG;COG0697;		209	62	146
2043225	core	1 shared; 2 shared	IPR034491;IPR023867;IPR013785;IPR007197;IPR047207;IPR023885;	PF04055;PF13186;					COG category C;COG0641;		209	62	146
2043227	core	1 shared; 2 shared	IPR001734;IPR038377;IPR018212;	PF00474;	GO:0022804;GO:0005886;GO:0015291;GO:0005623;GO:0055085;GO:0003674;GO:0005575;GO:0008150;GO:0016020;GO:0015293;GO:0044425;GO:0005				COG4146;COG category S;		209	62	146
2043232	core	1 shared; 2 shared	IPR007343;	PF04228;					COG category S;COG2321;		209	62	146
2043234	core	1 shared; 2 shared	IPR036390;IPR011991;IPR019888;IPR019887;IPR011008;IPR000485;IPR036388;	PF13412;PF01037;	GO:2000112;GO:0044281;GO:1901363;GO:0050789;GO:0043201;GO:0044238;GO:1901564;GO:0060255;GO:0005623;GO:0019219;GO:0050794;GO:1901				COG1522;COG category K;		209	61	146
2043236	core	1 shared; 2 shared	IPR036388;IPR043129;IPR000600;IPR036390;	PF00480;					COG1940;COG category GK;		209	62	145
2043245	core	1 shared; 2 shared	IPR005119;IPR000847;IPR036388;IPR036390;	PF03466;PF00126;					COG0583;COG category K;		209	62	146
2043249	core	1 shared; 2 shared	IPR004046;IPR004045;IPR036282;IPR034341;IPR034342;IPR040079;IPR036249;	PF13409;PF00043;PF02798;	GO:0019899;GO:0005488;GO:0003674;GO:0005515;GO:0043175;GO:0001000;GO:0070063;				COG0625;COG category O;		209	62	146
2043252	core	1 shared; 2 shared	IPR003135;IPR011761;IPR005875;IPR040686;IPR016185;IPR013815;IPR011054;	PF17769;PF02222;	GO:0044424;GO:0005623;GO:0044464;GO:0005622;GO:0005829;GO:0005737;GO:0044444;GO:0005575;				COG category F;COG0026;		209	62	146
2043339	core	1 shared; 2 shared	IPR022462;IPR013785;IPR007197;IPR003739;	PF13353;PF04055;					COG category C;COG1509;		209	62	146
2043345	core	1 shared; 2 shared	IPR004514;IPR011035;IPR049437;IPR020059;IPR020056;IPR001412;IPR000924;IPR020061;IPR020058;IPR022861;IPR014729;	PF00749;PF03950;					COG category J;COG0008;		209	62	146
2043346	core	1 shared; 2 shared	IPR006059;IPR001387;IPR000843;IPR010982;IPR028082;	PF13416;PF00356;					COG1609;COG category K;		209	62	146
2043349	core	1 shared; 2 shared	IPR007358;	PF04245;					COG3081;COG category S;		209	62	146
2043372	core	1 shared; 2 shared	IPR011040;IPR026856;IPR008377;IPR036278;IPR036709;IPR005546;	PF13859;PF03797;				Signal Peptide	COG4409;COG category G;		209	62	146
2043384	core	1 shared; 2 shared	IPR036868;IPR001455;	PF01206;					COG0425;COG category O;		209	62	146
2043390	core	1 shared; 2 shared	IPR000620;	PF00892;					COG category EG;COG0697;		209	62	146
2043391	core	1 shared; 2 shared	IPR018060;IPR009057;IPR037923;IPR020449;IPR003313;	PF12833;PF02311;					COG2207;COG category K;		209	62	146
2043392	core	1 shared; 2 shared	IPR025997;IPR028082;	PF13407;				Signal Peptide	COG category G;COG1879;		209	62	146
2043395	core	1 shared; 2 shared	IPR001851;	PF02653;					COG category P;COG1172;		209	62	146
2043413	core	1 shared; 2 shared	IPR015421;IPR000192;IPR015422;IPR020578;IPR015424;IPR022278;	PF00266;					COG category E;COG1932;		209	62	146
2043419	core	1 shared; 2 shared	IPR006043;IPR006042;IPR017588;	PF00860;					COG category F;COG2233;		209	62	146
2043428	core	1 shared; 2 shared	IPR005719;IPR005720;IPR013785;IPR001295;IPR012135;	PF01180;					COG0167;COG category F;		209	62	146
2043432	core	1 shared; 2 shared	IPR003439;IPR039421;IPR011917;IPR003593;IPR027417;IPR011527;IPR036640;IPR017871;	PF00664;PF00005;	GO:0022804;GO:0006869;GO:0016818;GO:0055085;GO:0003674;GO:0033036;GO:0008150;GO:0003824;GO:0016462;GO:0016787;GO:0005215;GO:0042				COG category V;COG1132;		209	62	146
2043438	core	1 shared; 2 shared	IPR001851;	PF02653;					COG4120;COG category S;		209	62	146
2043543	core	1 shared; 2 shared	IPR020579;IPR025824;IPR003753;	PF02601;PF13742;					COG1570;COG category L;		209	62	146
2043547	core	1 shared; 2 shared	IPR003825;	PF02674;					COG category S;COG1286;		209	62	146
2043563	core	1 shared; 2 shared	IPR001626;IPR037294;	PF00950;	GO:0016020;GO:0005886;GO:0005623;GO:0042221;GO:0044464;GO:0010035;GO:0071944;GO:0050896;GO:0005575;GO:0010043;GO:0008150;GO:0010			Signal Peptide	COG1108;COG category P;		209	62	146
2043568	core	1 shared; 2 shared	IPR001123;	PF01810;					COG1279;COG category S;		209	62	146
2043579	core	1 shared; 2 shared	IPR035904;IPR020541;IPR000453;	PF01264;	GO:0044281;GO:1901363;GO:0044238;GO:1901576;GO:1901564;GO:0043648;GO:0005623;GO:0043167;GO:0003674;GO:0046417;GO:0010181;GO:0043				COG0082;COG category E;		209	62	146
2043590	core	1 shared; 2 shared	IPR008143;IPR036291;IPR007886;IPR026255;IPR008142;IPR007698;IPR024605;	PF01262;PF12769;PF05222;				Signal Peptide	COG category C;COG3288;		209	62	146
2043594	core	1 shared; 2 shared	IPR037439;IPR006047;IPR004193;IPR040784;IPR017853;IPR011837;IPR013780;IPR044505;IPR014756;IPR013783;	PF18390;PF00128;PF02922;					COG1523;COG category G;		209	62	146
2043597	core	1 shared; 2 shared	IPR017583;IPR022463;IPR029056;IPR011611;IPR002173;	PF00294;	GO:0006796;GO:0044238;GO:0044424;GO:0009987;GO:0008152;GO:0005623;GO:0016301;GO:0003674;GO:0019200;GO:0071704;GO:0044262;GO:0005				COG1105;COG category H;		209	62	146
2043600	core	1 shared; 2 shared	IPR004626;IPR000620;	PF00892;					COG2962;COG category S;		209	62	146
2043607	core	1 shared; 2 shared	IPR015994;IPR013035;IPR001272;IPR008210;	PF01293;	GO:0044281;GO:0016830;GO:0044238;GO:0044424;GO:0016829;GO:1901576;GO:0008152;GO:0005623;GO:0006094;GO:0019318;GO:0006006;GO:0003				COG1866;COG category F;		209	62	146
2043608	core	1 shared; 2 shared	IPR002684;IPR010722;IPR024177;IPR006638;IPR013785;IPR007197;	PF06968;PF04055;					COG category H;COG0502;		209	62	146
2043618	core	1 shared; 2 shared	IPR006076;IPR036188;IPR047785;IPR023032;IPR017610;IPR008471;IPR029063;	PF05430;PF01266;	GO:0044238;GO:0008757;GO:0005623;GO:0006400;GO:0010467;GO:0006139;GO:0016070;GO:0003674;GO:0016491;GO:0005575;GO:0008150;GO:0016				COG category J;COG0665;		209	62	145
2043619	core	1 shared; 2 shared	IPR044643IPR044643;IPR013785;IPR011060;IPR013798;IPR001468;IPR045186;IPR001240;	PF00697;PF00218;	GO:0004425;GO:0016831;GO:0016830;GO:0016829;GO:0003674;GO:0003824;	2_Exclusive			COG0134;COG category E;		209	61	146
2043623	core	1 shared; 2 shared						Signal Peptide	COG category -;		209	62	146
2043629	core	1 shared; 2 shared	IPR006195;IPR033729;IPR045864;IPR002317;IPR015866;IPR002314;IPR042103;IPR010978;	PF00587;PF02403;					COG0172;COG category J;		209	62	146
2043652	core	1 shared; 2 shared	IPR013126;IPR029047;IPR018181;IPR042039;IPR010236;IPR029048;IPR043129;	PF00012;					COG0443;COG category O;		209	62	146
2043655	core	1 shared; 2 shared	IPR009073;IPR036386;IPR004640;IPR001623;IPR036869;	PF07743;					COG category O;COG1076;		209	62	146
2043658	core	1 shared; 2 shared	IPR016454;IPR015421;IPR000192;IPR015422;IPR020578;IPR010240;IPR015424;	PF00266;					COG category H;COG1104;		209	62	146
2043660	core	1 shared; 2 shared	IPR005017;	PF03349;	GO:0016020;GO:0005623;GO:0031975;GO:0044464;GO:0019867;GO:0071944;GO:0030313;GO:0009279;GO:0030312;GO:0005575;GO:0044462;			Signal Peptide	COG2067;COG category I;		209	62	146
2043727	core	1 shared; 2 shared	IPR036754;IPR044786;IPR007214;	PF04073;					COG category S;COG2606;		209	62	146
2043730	core	1 shared; 2 shared	IPR005488;IPR005486;IPR001347;IPR040190;IPR046348;	PF01380;					COG2103;COG category S;		209	62	146
2043732	core	1 shared; 2 shared	IPR005338;IPR043129;	PF03702;					COG category F;COG2377;		209	62	146
2043745	core	1 shared; 2 shared	IPR036291;IPR013644;IPR026877;IPR013512;IPR036169;IPR003821;	PF08436;PF02670;PF13288;	GO:0044281;GO:0006796;GO:1901363;GO:0044238;GO:1901576;GO:0090407;GO:0043167;GO:0003674;GO:0051483;GO:0043436;GO:0008610;GO:0016				COG category I;COG0743;		209	62	146
2043752	core	1 shared; 2 shared	IPR023165;IPR020596;IPR011530;IPR029063;IPR001737;IPR020598;	PF00398;	GO:0000179;GO:0044085;GO:0044238;GO:0008757;GO:0005623;GO:0008170;GO:0010467;GO:0006139;GO:0016070;GO:0003674;GO:0022613;GO:0005				COG0030;COG category J;		209	62	146
2043753	core	1 shared; 2 shared	IPR005765;IPR029057;IPR034332;IPR000836;	PF14681;	GO:0044281;GO:0006796;GO:0044271;GO:0044238;GO:0090407;GO:0005623;GO:0046390;GO:0006222;GO:0005575;GO:1901293;GO:0008150;GO:0009				COG0035;COG category F;		209	62	146
2043756	core	1 shared; 2 shared	IPR038484;IPR005588;IPR033434;IPR033436;	PF17188;PF03888;				Signal Peptide	COG category T;COG3026;		209	62	146
2043759	core	1 shared; 2 shared	IPR000891;IPR036230;IPR002034;IPR013785;IPR005671;IPR013709;	PF00682;PF08502;					COG category E;COG0119;		209	60	146
2043760	core	1 shared; 2 shared	IPR036412;IPR023214;IPR000150;IPR006379;	PF08282;					COG0561;COG category S;		209	62	146
2043769	core	1 shared; 2 shared							COG category -;		209	62	146
2043781	core	1 shared; 2 shared	IPR001719;IPR013022;IPR036237;IPR018246;	PF01261;					COG0648;COG category L;		209	62	146
2043785	core	1 shared; 2 shared	IPR016169;IPR036318;IPR000644;IPR005170;IPR044751;IPR046342;	PF03471;PF00571;	GO:0016020;GO:0005886;GO:0005623;GO:0044464;GO:0071944;GO:0005575;				COG category P;COG4535;		209	62	146
2043790	core	1 shared; 2 shared	IPR023366;IPR001783;IPR017938;IPR026017;	PF00677;					COG category H;COG0307;		209	62	146
2043795	core	1 shared; 2 shared	IPR002201;	PF01075;					COG0859;COG category M;		209	62	146
2043797	core	1 shared; 2 shared	IPR009014;IPR033247;IPR033248;IPR020826;IPR005478;IPR005475;IPR005474;IPR029061;	PF00456;PF02780;PF02779;					COG0021;COG category G;		209	62	146
2043798	core	1 shared; 2 shared	IPR027417;IPR003714;	PF02562;					COG category T;COG1702;		209	62	146
2043806	core	1 shared; 2 shared	IPR006145;IPR006224;IPR020103;	PF00849;	GO:0044085;GO:0044238;GO:0009987;GO:0008152;GO:0006400;GO:0034641;GO:0090304;GO:0010467;GO:0016853;GO:0006139;GO:0071840;GO:0016				COG0564;COG category J;		209	62	146
2043815	core	1 shared; 2 shared	IPR048639;IPR036849;IPR029065;IPR029017;IPR013342;	PF13378;					COG category H;COG1441;		209	61	146
2043817	core	1 shared; 2 shared	IPR023005;IPR001564;IPR034907;IPR036850;	PF00334;	GO:0044281;GO:0006796;GO:0044238;GO:0009987;GO:1901564;GO:0004550;GO:0072527;GO:0008152;GO:0005623;GO:0034641;GO:0046939;GO:0016				COG category F;COG0105;		209	62	146
2043824	core	1 shared; 2 shared	IPR020624;IPR002220;IPR020625;IPR013785;IPR005263;	PF00701;					COG category E;COG0329;		209	62	146
2043833	core	1 shared; 2 shared	IPR018982;IPR002121;IPR036390;IPR014001;IPR006293;IPR010997;IPR032284;IPR001650;IPR027417;IPR036388;IPR004589;IPR044876;IPR01154	PF09382;PF00570;PF00271;PF16124;PF00270;	GO:0033554;GO:1901363;GO:0044238;GO:0051276;GO:0008094;GO:0005623;GO:0016818;GO:0006139;GO:0003674;GO:0005575;GO:0050896;GO:0008				COG0514;COG category L;		209	62	146
2043840	core	1 shared; 2 shared	IPR006214;	PF01027;					COG0670;COG category S;		209	62	146
2043842	core	1 shared; 2 shared	IPR037237;IPR000581;IPR042096;IPR020558;IPR004404;	PF00920;					COG0129;COG category EG;		209	62	146
2043855	core	1 shared; 2 shared						Signal Peptide	COG category -;		209	62	146
2043886	core	1 shared; 2 shared	IPR019888;IPR011008;IPR036388;IPR000485;IPR036390;IPR011991;IPR019885;IPR019887;	PF13404;PF01037;					COG1522;COG category K;		209	62	146
2043897	core	1 shared; 2 shared	IPR017926;IPR035686;IPR006274;IPR002474;IPR036480;IPR029062;	PF00117;PF00988;					COG category F;COG0505;		209	62	146
2043902	core	1 shared; 2 shared	IPR010656;IPR004681;	PF06808;	GO:0016020;GO:0071944;GO:0005886;GO:0005623;GO:0005575;GO:0044464;				COG category G;COG1593;		209	62	146
2043915	core	1 shared; 2 shared	IPR017946;IPR030395;	PF03009;	GO:0016020;GO:0005623;GO:0031975;GO:0044464;GO:0019867;GO:0071944;GO:0030313;GO:0009279;GO:0030312;GO:0005575;GO:0044462;			Signal Peptide	COG0584;COG category C;		209	62	146
2043916	core	1 shared; 2 shared	IPR023210;IPR036812;	PF00248;					COG category C;COG0667;		209	62	146
2043924	core	1 shared; 2 shared	IPR036188;IPR049312;IPR002218;IPR040131;IPR004416;IPR044920;IPR026904;IPR020595;IPR047001;	PF13932;PF01134;	GO:1901363;GO:0044238;GO:0005623;GO:0006400;GO:0043167;GO:0010467;GO:0006139;GO:0016070;GO:0003674;GO:0005575;GO:0008150;GO:0000				COG0445;COG category D;		209	62	146
2043925	core	1 shared; 2 shared	IPR004027;IPR032710;IPR023006;IPR048469;	PF02810;PF17775;					COG category S;COG3012;		209	62	146
2043941	core	1 shared; 2 shared	IPR033454;IPR014001;IPR012340;IPR047112;IPR004609;IPR001650;IPR027417;IPR045562;IPR011545;	PF00271;PF17191;PF19833;PF00270;	GO:0044238;GO:0005623;GO:0016818;GO:0006139;GO:0016070;GO:0003674;GO:0005575;GO:0008150;GO:0016787;GO:0070035;GO:0016887;GO:0005				COG1200;COG category L;		209	62	146
2043959	core	1 shared; 2 shared	IPR011063;IPR012796;IPR015262;IPR012094;IPR012795;IPR014729;	PF01171;PF09179;PF11734;					COG0037;COG category J;		209	62	146
2043960	core	1 shared; 2 shared	IPR018948;IPR027417;IPR025867;IPR004520;IPR027266;IPR005225;IPR006073;IPR031168;IPR027368;	PF01926;PF12631;PF10396;					COG category J;COG0486;		209	62	146
2043962	core	1 shared; 2 shared	IPR001179;IPR000774;IPR036944;IPR046357;	PF00254;PF01346;					COG0545;COG category O;		209	62	146
2043965	core	1 shared; 2 shared	IPR035279;	PF17311;				Signal Peptide	COG category S;		209	62	146
2043968	core	1 shared; 2 shared	IPR000887;IPR031337;IPR031338;IPR013785;	PF01081;					COG category G;COG0800;		209	62	146
2043976	core	1 shared; 2 shared	IPR036237;IPR004628;	PF03786;	GO:0044281;GO:0044238;GO:0016829;GO:0009987;GO:0008152;GO:0006082;GO:0019585;GO:0043167;GO:0005506;GO:0003674;GO:0006064;GO:0071				COG1312;COG category G;		209	61	146
2043978	core	1 shared; 2 shared	IPR043519;IPR004394;	PF02410;	GO:0043023;GO:2000112;GO:0050789;GO:0010558;GO:0043021;GO:0034248;GO:0060255;GO:0090069;GO:0009889;GO:0031323;GO:0090071;GO:0050				COG0799;COG category J;		209	62	146
2043979	core	1 shared; 2 shared	IPR029026;IPR029028;IPR003742;	PF02590;					COG1576;COG category J;		209	62	146
2043980	core	1 shared; 2 shared	IPR001460;IPR017790;IPR012338;IPR036138;IPR005311;	PF03717;PF00905;					COG0768;COG category M;		209	62	146
2043984	core	1 shared; 2 shared	IPR007454;IPR027471;	PF04359;					COG2921;COG category S;		209	62	146
2043985	core	1 shared; 2 shared	IPR020605;IPR004143;IPR045864;IPR000544;		GO:0018193;GO:0044238;GO:0009987;GO:1901564;GO:0008152;GO:0010467;GO:0018205;GO:0043170;GO:0071704;GO:0008150;GO:0044237;GO:0019				COG category H;COG0321;		209	62	146
2043986	core	1 shared; 2 shared	IPR003698;IPR031691;IPR006638;IPR013785;IPR007197;	PF04055;PF16881;	GO:0044281;GO:0044238;GO:1901576;GO:1901564;GO:0005623;GO:0010467;GO:0018205;GO:0003674;GO:0043436;GO:0008610;GO:0005575;GO:0008				COG0320;COG category H;		209	62	146
2043994	core	1 shared; 2 shared	IPR005794;IPR041711;IPR011034;IPR036477;IPR005793;IPR037022;IPR044135;IPR001555;IPR002376;	PF00551;PF02911;	GO:0006413;GO:0043604;GO:0044238;GO:0006518;GO:0044271;GO:1901564;GO:1901576;GO:0006400;GO:0010467;GO:0006139;GO:0016070;GO:0003				COG0223;COG category J;		209	62	146
2043995	core	1 shared; 2 shared	IPR023582;IPR020569;IPR036956;IPR015796;IPR020568;IPR015269;IPR035647;IPR001498;	PF09186;PF01205;					COG category S;COG1739;		209	62	146
2043997	core	1 shared; 2 shared	IPR044264;IPR029039;IPR008254;IPR026816;IPR001226;	PF12724;					COG4635;COG category CH;		209	62	146
2043998	core	1 shared; 2 shared	IPR001185;IPR037673;IPR019823;IPR036019;	PF01741;					COG1970;COG category M;		209	62	146
2044001	core	1 shared; 2 shared	IPR007318;	PF04191;					COG category O;COG2020;		209	62	146
2044005	core	1 shared; 2 shared	IPR036259;IPR011701;IPR020846;	PF07690;					COG category P;COG2223;		209	62	146
2044010	core	1 shared; 2 shared	IPR034804;IPR003510;	PF02300;					COG3029;COG category C;		209	62	146
2044023	core	1 shared; 2 shared	IPR005880;IPR014722;IPR012340;IPR008991;IPR022669;IPR014726;IPR022671;IPR022666;IPR002171;	PF03947;PF00181;	GO:0044445;GO:0043604;GO:1901363;GO:0044238;GO:0006518;GO:0044271;GO:0044391;GO:1901564;GO:1901576;GO:0005623;GO:0022626;GO:0005				COG0090;COG category J;		209	62	146
2044030	core	1 shared; 2 shared	IPR001094;IPR029039;IPR001709;IPR017927;IPR023173;IPR039261;IPR017938;IPR008254;IPR001433;IPR003097;	PF00175;PF00667;PF00258;					COG category P;COG0369;		209	62	146
2044042	core	1 shared; 2 shared	IPR014036;IPR036388;IPR036390;IPR037171;IPR001034;IPR018356;	PF08220;PF00455;					COG1349;COG category K;		209	62	146
2044043	core	1 shared; 2 shared	IPR004560;IPR001719;IPR013022;IPR036237;	PF01261;					COG category G;COG3623;		209	62	146
2044048	core	1 shared; 2 shared	IPR011763;IPR001095;IPR029045;	PF03255;					COG category I;COG0825;		209	62	146
2044049	core	1 shared; 2 shared	IPR045087;IPR011706;IPR026589;IPR008972;IPR006311;IPR019546;IPR011707;	PF07732;PF07731;	GO:0005623;GO:0031975;GO:0044464;GO:0042597;GO:0030288;GO:0030313;GO:0005575;			Signal Peptide	COG2132;COG category D;		209	62	146
2044058	core	1 shared; 2 shared	IPR010083;IPR013114;IPR029069;	PF07977;					COG category I;COG0764;		209	62	146
2044060	core	1 shared; 2 shared	IPR036821;IPR023635;	PF01327;	GO:0042586;GO:0018193;GO:0044238;GO:0009987;GO:1901564;GO:0031365;GO:0008152;GO:0043170;GO:0003674;GO:0071704;GO:0016810;GO:0043				COG0242;COG category J;		209	62	146
2044061	core	1 shared; 2 shared	IPR041614;IPR003488;IPR036388;	PF02481;PF17782;					COG category LU;COG0758;		209	62	146
2044070	core	1 shared; 2 shared	IPR038475;IPR007421;IPR038461;IPR025831;	PF13749;PF04326;					COG2865;COG category K;		209	62	146
2044075	core	1 shared; 2 shared	IPR013747;IPR016039;	PF08541;					COG0332;COG category I;		209	62	146
2044095	core	1 shared; 2 shared	IPR000477;IPR043502;	PF00078;					COG3344;COG category L;		209	61	146
2044096	core	1 shared; 2 shared	IPR005814;IPR015421;IPR015422;IPR004639;IPR015424;	PF00202;					COG category H;COG0001;		209	62	146
2044118	core	1 shared; 2 shared	IPR003557;IPR002541;IPR045062;	PF01578;	GO:0016020;GO:1901678;GO:0005886;GO:0071702;GO:0008152;GO:0005623;GO:0051181;GO:0044464;GO:0015886;GO:0006810;GO:0071705;GO:0071				COG category U;COG0755;		209	62	146
2044122	core	1 shared; 2 shared	IPR019722;	PF10786;					COG category S;		209	62	146
2044123	core	1 shared; 2 shared	IPR006169;IPR036726;IPR006073;IPR006074;IPR027417;IPR014100;IPR031167;IPR045086;	PF01926;PF01018;					COG category S;COG0536;		209	62	146
2044131	core	1 shared; 2 shared	IPR004839;IPR015421;IPR036388;IPR036390;IPR015424;IPR000524;	PF00155;PF00392;					COG1167;COG category K;		209	62	146
2044142	core	1 shared; 2 shared	IPR001915;	PF01435;				Signal Peptide	COG0501;COG category O;		209	62	146
2044148	core	1 shared; 2 shared	IPR002781;	PF01925;					COG category S;COG0730;		209	62	146
2044162	core	1 shared; 2 shared	IPR033878;IPR029479;IPR000415;	PF00881;					COG category C;COG0778;		209	62	146
2044169	core	1 shared; 2 shared	IPR006145;IPR006224;IPR036986;IPR006225;IPR002942;IPR020103;	PF01479;PF00849;	GO:0044085;GO:0044238;GO:0005623;GO:0010467;GO:0016853;GO:0006139;GO:0016070;GO:0003674;GO:0022613;GO:0005575;GO:0008150;GO:0009				COG category J;COG0564;		209	62	146
2044171	core	1 shared; 2 shared	IPR006504;IPR006660;IPR036249;	PF03960;					COG1393;COG category P;		209	62	146
2044176	core	1 shared; 2 shared	IPR002939;IPR012724;IPR008971;IPR001623;IPR036869;IPR001305;IPR018253;IPR036410;	PF01556;PF00684;PF00226;					COG category O;COG0484;		209	62	146
2044184	core	1 shared; 2 shared	IPR027417;IPR030394;IPR032305;IPR006073;IPR025121;IPR042108;IPR016496;IPR035647;	PF01926;PF16360;PF13167;					COG category S;COG2262;		209	62	146
2044185	core	1 shared; 2 shared	IPR010920;IPR047575;IPR005001;	PF17209;					COG1923;COG category J;		209	62	146
2044189	core	1 shared; 2 shared	IPR020667;IPR042121;IPR014721;IPR013507;IPR002099;IPR014762;IPR037198;IPR042120;IPR036890;IPR020568;IPR038973;IPR014790;	PF08676;PF13589;PF01119;					COG category L;COG0323;		209	62	146
2044210	core	1 shared; 2 shared	IPR004668;	PF03605;					COG2704;COG category S;		209	62	146
2044218	core	1 shared; 2 shared	IPR025291;	PF13687;					COG category I;COG1835;		209	62	146
2044222	core	1 shared; 2 shared	IPR011856;IPR009362;IPR041527;	PF17761;PF06250;					COG4804;COG category S;		209	59	146
2044261	core	1 shared; 2 shared	IPR003817;IPR033178;IPR033177;	PF02666;				Signal Peptide	COG category I;COG0688;		209	62	145
2044264	core	1 shared; 2 shared	IPR036328;IPR012097;IPR018660;	PF09864;				Signal Peptide	COG category S;		209	62	146
2044274	core	1 shared; 2 shared	IPR011128;IPR036291;IPR006168;IPR008927;IPR013328;IPR006109;	PF01210;PF07479;					COG category I;COG0240;		209	62	146
2044275	core	1 shared; 2 shared	IPR018357;IPR005881;IPR001451;IPR011004;IPR042122;IPR010493;IPR045304;	PF06426;PF00132;	GO:0044281;GO:0008374;GO:0044238;GO:1901564;GO:1901576;GO:0005623;GO:0016746;GO:0003674;GO:0016412;GO:0043436;GO:0005575;GO:0008				COG category E;COG1045;		209	62	146
2044293	core	1 shared; 2 shared	IPR027417;IPR009000;IPR000640;IPR006298;IPR048876;IPR005225;IPR047042;IPR035651;IPR047041;IPR035647;IPR031157;IPR000795;IPR04704	PF00679;PF00009;PF03144;					COG category T;COG1217;		209	62	146
2044303	core	1 shared; 2 shared	IPR003497;	PF02498;					COG category O;COG5380;		209	62	146
2044309	core	1 shared; 2 shared	IPR023212;IPR016153;IPR016154;IPR000397;	PF01430;					COG1281;COG category O;		209	62	146
2044312	core	1 shared; 2 shared	IPR000760;IPR006240;IPR020583;	PF00459;					COG1218;COG category P;		209	62	146
2044313	core	1 shared; 2 shared	IPR022674;IPR036291;IPR001282;IPR019796;IPR022675;	PF00479;PF02781;					COG category G;COG0364;		209	62	146
2044332	core	1 shared; 2 shared	IPR004276;IPR006009;IPR007235;	PF04101;PF03033;					COG0707;COG category M;		209	62	146
2044345	core	1 shared; 2 shared	IPR006127;IPR035520;	PF01297;	GO:0005623;GO:0005575;GO:0044464;GO:0042597;			Signal Peptide	COG category P;COG4531;		209	61	146
2044346	core	1 shared; 2 shared	IPR048304;IPR049383;IPR023677;IPR002830;IPR049381;	PF01977;					COG category H;COG0043;		209	62	146
2044376	core	1 shared; 2 shared	IPR005490;IPR045380;IPR038063;	PF20142;PF03734;				Signal Peptide	COG2989;COG category S;		209	62	146
2044383	core	1 shared; 2 shared	IPR036390;IPR005119;IPR000847;IPR036388;	PF00126;PF03466;	GO:2000112;GO:1901363;GO:0050789;GO:0044271;GO:0044238;GO:1901576;GO:0060255;GO:0005623;GO:0050794;GO:0019219;GO:0010467;GO:0006				COG0583;COG category K;		209	62	146
2044390	core	1 shared; 2 shared	IPR008703;IPR022615;IPR011053;	PF11973;PF05896;					COG category C;COG1726;		209	62	146
2044395	core	1 shared; 2 shared	IPR036010;IPR001709;IPR001041;IPR017927;IPR012675;IPR039261;IPR017938;IPR010205;IPR001433;IPR008333;	PF00970;PF00111;PF00175;					COG2871;COG category C;		209	62	146
2044396	core	1 shared; 2 shared	IPR010235;	PF08780;					COG category S;COG1708;		209	62	146
2044406	core	1 shared; 2 shared	IPR006195;IPR036621;IPR045864;IPR004516;IPR033656;IPR041715;IPR015807;IPR004154;	PF13393;PF03129;					COG0124;COG category J;		209	62	146
2044410	core	1 shared; 2 shared	IPR039421;IPR003439;IPR003593;IPR027417;IPR011527;IPR036640;IPR017871;	PF00664;PF00005;	GO:0022804;GO:0006869;GO:0016818;GO:0055085;GO:0003674;GO:0033036;GO:0008150;GO:0003824;GO:0016462;GO:0016787;GO:0005215;GO:0042				COG category V;COG1132;		209	62	146
2044419	core	1 shared; 2 shared	IPR036188;IPR004792;IPR023166;	PF03486;					COG2081;COG category S;		209	62	146
2044426	core	1 shared; 2 shared	IPR010097;IPR001236;IPR036291;IPR022383;IPR001252;IPR023958;IPR015955;IPR001557;	PF00056;PF02866;					COG0039;COG category C;		209	62	146
2044439	core	1 shared; 2 shared	IPR003798;	PF02646;					COG1322;COG category S;		209	62	146
2044443	core	1 shared; 2 shared	IPR004556;IPR025714;IPR002052;IPR040758;IPR029063;IPR015947;IPR007374;IPR019874;	PF17827;PF13847;PF04266;	GO:0044238;GO:1901564;GO:0008757;GO:0005623;GO:0008170;GO:0003674;GO:0005575;GO:0008150;GO:0016740;GO:0006479;GO:0032259;GO:0016				COG2890;COG category J;		209	62	146
2044445	core	1 shared; 2 shared	IPR006269;IPR013785;IPR006218;	PF00793;					COG2877;COG category M;		209	62	146
2044447	core	1 shared; 2 shared	IPR025857;IPR003838;IPR011925;	PF12704;PF02687;					COG4591;COG category M;		209	62	146
2044453	core	1 shared; 2 shared	IPR015834;IPR029062;IPR019197;	PF09825;					COG4285;COG category S;		209	62	146
2044457	core	1 shared; 2 shared	IPR000760;IPR033942;IPR022337;IPR020550;IPR020583;	PF00459;					COG category G;COG0483;		209	62	146
2044471	core	1 shared; 2 shared	IPR000522;IPR037294;	PF01032;				Signal Peptide	COG0609;COG category P;		209	62	146
2044481	core	1 shared; 2 shared	IPR014017;IPR027417;IPR005752;IPR000212;IPR014016;IPR013986;	PF13361;PF00580;					COG category L;COG0210;		209	62	146
2044482	core	1 shared; 2 shared	IPR024083;IPR018951;IPR022761;IPR000362;IPR020557;IPR004708;IPR008948;	PF00206;PF10415;	GO:0010755;GO:0050789;GO:0016829;GO:0060255;GO:0031323;GO:0010604;GO:0050794;GO:0010628;GO:0031325;GO:0048518;GO:0009893;GO:0010				COG1027;COG category E;		209	62	146
2044484	core	1 shared; 2 shared	IPR004733;IPR010918;IPR036921;IPR016188;IPR036676;	PF02769;PF00586;					COG category F;COG0150;		209	62	146
2044491	core	1 shared; 2 shared	IPR047590;IPR003838;IPR040690;IPR004513;	PF18075;PF02687;	GO:0009274;GO:0009987;GO:0005618;GO:0005623;GO:0031975;GO:0044464;GO:0051301;GO:0071944;GO:0030313;GO:0030312;GO:0005575;GO:0008				COG2177;COG category D;		209	62	146
2044497	core	1 shared; 2 shared	IPR032823;IPR030921;IPR027417;IPR017871;IPR003439;IPR003593;	PF00005;PF12399;					COG1137;COG category S;		209	62	146
2044501	core	1 shared; 2 shared	IPR018461;IPR032813;	PF13726;PF03553;					COG category S;COG2056;		209	62	146
2044514	core	1 shared; 2 shared	IPR014030;IPR014031;IPR020841;IPR018201;IPR000794;IPR016039;	PF00109;PF02801;	GO:0044424;GO:0005623;GO:0044464;GO:0005622;GO:0005737;GO:0005575;				COG category IQ;COG0304;		209	62	146
2044520	core	1 shared; 2 shared	IPR010994;IPR018239;IPR003583;IPR012340;IPR004149;IPR041663;IPR013839;IPR036420;IPR001357;IPR004150;IPR033136;IPR001679;IPR01384	PF00533;PF01653;PF03120;PF12826;PF03119;PF14520;	GO:0033554;GO:0044238;GO:0005623;GO:0006266;GO:0006139;GO:0003674;GO:0005575;GO:0050896;GO:0008150;GO:0016874;GO:0003911;GO:0051				COG0272;COG category L;		209	62	145
2044521	core	1 shared; 2 shared	IPR036765;IPR011919;IPR007449;	PF04354;					COG category D;COG3115;		209	62	146
2044529	core	1 shared; 2 shared	IPR012737;IPR004007;IPR036117;	PF02734;					COG category S;COG1461;		209	62	146
2044551	core	1 shared; 2 shared	IPR002201;	PF01075;	GO:0044238;GO:1901576;GO:0005623;GO:0009103;GO:0003674;GO:0008610;GO:0034637;GO:0005575;GO:0008150;GO:1903509;GO:0016757;GO:0016			Signal Peptide	COG category M;COG0859;		209	62	146
2044552	core	1 shared; 2 shared	IPR013785;IPR006219;IPR006218;	PF00793;					COG category E;COG0722;		209	62	146
2044561	core	1 shared; 2 shared	IPR020845;IPR000873;IPR042099;	PF00501;					COG category I;COG1022;		209	62	146
2044578	core	1 shared; 2 shared							COG category -;		209	62	146
2044582	core	1 shared; 2 shared	IPR023095;IPR012263;IPR002052;IPR029063;IPR012327;	PF02086;					COG category H;COG0338;		209	62	146
2044584	core	1 shared; 2 shared	IPR001576;IPR015824;IPR036043;	PF00162;	GO:0005622;GO:0044424;GO:0005737;GO:0005623;GO:0005575;GO:0044464;				COG0126;COG category F;		209	62	146
2044591	core	1 shared; 2 shared	IPR024064;IPR006452;	PF04216;					COG3058;COG category O;		209	62	146
2044594	core	1 shared; 2 shared	IPR006963;IPR009010;IPR006657;IPR006655;IPR006443;IPR006311;IPR006656;	PF04879;PF01568;PF00384;				Signal Peptide	COG0243;COG category C;		209	61	146
2044595	core	1 shared; 2 shared	IPR016193;IPR003786;	PF02634;					COG1526;COG category C;		209	62	146
2044597	core	1 shared; 2 shared	IPR029000;IPR044665;IPR002130;IPR020892;IPR024936;	PF00160;					COG category O;COG0652;		209	62	146
2044599	core	1 shared; 2 shared	IPR020568;IPR036554;IPR006203;IPR000870;IPR013750;IPR014721;IPR006204;	PF00288;PF08544;	GO:0009067;GO:0044281;GO:0006796;GO:0044238;GO:1901576;GO:0004413;GO:1901564;GO:0005623;GO:0003674;GO:0043436;GO:0019202;GO:0005				COG category E;COG0083;		209	62	146
2044602	core	1 shared; 2 shared	IPR009006;IPR000821;IPR029066;IPR001608;IPR011079;	PF00842;PF01168;					COG category E;COG0787;		209	62	146
2044616	core	1 shared; 2 shared	IPR036732;IPR013132;IPR020007;IPR013785;IPR013974;IPR006190;	PF08666;PF03102;					COG2089;COG category M;		209	62	146
2044621	core	1 shared; 2 shared	IPR002654;	PF01755;					COG3306;COG category M;		209	62	146
2044636	core	1 shared; 2 shared	IPR005814;IPR004636;IPR015421;IPR015422;IPR015424;	PF00202;					COG category E;COG4992;		209	62	146
2044639	core	1 shared; 2 shared	IPR004700;	PF03609;				Signal Peptide	COG3715;COG category G;		209	62	146
2044654	core	1 shared; 2 shared	IPR004013;IPR003141;IPR041931;IPR012340;IPR040982;IPR004805;IPR004365;IPR016195;IPR048472;IPR029460;IPR011708;	PF14579;PF01336;PF02811;PF17657;PF07733;					COG category L;COG0587;		209	62	146
2044663	core	1 shared; 2 shared	IPR004754;IPR002293;	PF13520;					COG category E;COG0531;		209	62	146
2044664	core	1 shared; 2 shared	IPR003726;IPR036589;	PF02574;					COG category E;COG2040;		209	62	146
2044667	core	1 shared; 2 shared	IPR003754;IPR036108;IPR039793;	PF02602;					COG1587;COG category H;		209	62	146
2044672	core	1 shared; 2 shared	IPR000297;IPR023058;IPR046357;IPR027304;	PF13145;PF13624;					COG0760;COG category O;		209	62	146
2044691	core	1 shared; 2 shared	IPR038071;IPR002629;	PF01717;					COG category E;COG0620;		209	62	146
2044742	core	1 shared; 2 shared	IPR003720;IPR026340;IPR036873;IPR001763;IPR020536;IPR014729;IPR004114;	PF02568;PF02926;PF00581;					COG category H;COG0301;		209	62	146
2044744	core	1 shared; 2 shared	IPR022953;IPR015912;IPR035966;IPR000023;IPR012003;IPR012828;	PF00365;					COG category F;COG0205;		209	62	146
2044774	core	1 shared; 2 shared	IPR037124;IPR020818;IPR018369;IPR011032;	PF00166;	GO:0009987;GO:0042221;GO:0043167;GO:0003674;GO:0006950;GO:0005515;GO:0050896;GO:0008150;GO:0006458;GO:0051084;GO:0006986;GO:0051				COG category O;COG0234;		209	62	146
2044799	core	1 shared; 2 shared	IPR002771;	PF01914;				Signal Peptide	COG category U;COG2095;		209	62	146
2044802	core	1 shared; 2 shared	IPR007334;	PF04217;					COG3092;COG category S;		209	62	146
2044807	core	1 shared; 2 shared	IPR013546;IPR023057;IPR043519;IPR005190;	PF08335;PF03710;	GO:0016779;GO:0050789;GO:0044424;GO:0006521;GO:0005623;GO:0031323;GO:0050794;GO:0070566;GO:0003674;GO:0010565;GO:0051171;GO:0005				COG category H;COG1391;		209	62	146
2044808	core	1 shared; 2 shared	IPR021810;IPR014001;IPR027417;IPR040980;IPR007409;IPR004473;	PF04313;PF11867;PF18766;					COG category V;COG0610;		209	62	146
2044832	core	1 shared; 2 shared	IPR008249;	PF06062;					COG category S;COG3112;		209	62	146
2044839	core	1 shared; 2 shared	IPR001248;IPR045225;	PF02133;				Signal Peptide	COG1953;COG category FH;		209	62	146
2042641	accessory	1 shared							COG category -;		208	60	124
2042655	accessory	1 shared	IPR024400;	PF10948;					COG category S;		208	62	124
2042663	accessory	1 shared	IPR006949;	PF04865;					COG category S;COG3299;		208	61	124
2041803	core	1 shared; 2 shared	IPR006200;IPR036390;IPR006197;IPR015927;IPR036286;IPR039418;IPR036388;IPR006199;	PF01726;PF00717;	GO:0033554;GO:2000112;GO:0050789;GO:0060255;GO:0050794;GO:0019219;GO:0007154;GO:0009432;GO:0031668;GO:2000113;GO:0010629;GO:0050				COG1974;COG category K;		208	62	145
2041805	core	1 shared; 2 shared	IPR005496;	PF03741;	GO:0016020;GO:0071944;GO:0005886;GO:0005623;GO:0005575;GO:0044464;				COG category P;COG0861;		208	62	145
2041842	core	2 shared	IPR000515;IPR035906	PF00528	N/A	N/A	Core	N	Category P; COG2011	N/A	208	55	144
2041883	core	1 shared; 2 shared	IPR011303;IPR004338;	PF03116;	GO:0016020;GO:0071944;GO:0005886;GO:0005623;GO:0005575;GO:0044464;				COG4658;COG category C;		208	61	146
2041885	core	1 shared; 2 shared	IPR017896;IPR011538;IPR037225;IPR010208;IPR026902;IPR017900;	PF12838;PF01512;PF13375;					COG4656;COG category C;		208	61	146
2041891	core	1 shared; 2 shared	IPR032781;IPR027417;IPR022374;IPR017871;IPR003593;IPR003439;	PF00005;PF12848;					COG category S;COG0488;		208	61	146
2041904	core	1 shared; 2 shared	IPR017945;IPR006070;	PF01300;					COG0009;COG category J;		208	61	146
2041908	core	1 shared; 2 shared	IPR017459;IPR035902;IPR036320;IPR000312;IPR005940;	PF00591;PF02885;	GO:0044281;GO:0044238;GO:0044271;GO:1901576;GO:1901564;GO:0003674;GO:0043436;GO:0008150;GO:0004048;GO:0046219;GO:0009072;GO:0019				COG0547;COG category F;		208	61	146
2041912	core	1 shared; 2 shared	IPR019489;IPR003959;IPR004487;IPR010603;IPR046425;IPR003593;IPR027417;IPR038366;	PF10431;PF06689;PF07724;	GO:1901363;GO:0044238;GO:0035639;GO:1901564;GO:0016818;GO:0043167;GO:0006508;GO:0003674;GO:0008150;GO:0000166;GO:0016787;GO:0032				COG1219;COG category O;		208	61	146
2042055	core	1 shared; 2 shared	IPR027417;IPR017871;IPR003593;IPR003439;	PF00005;					COG category P;COG1121;		208	61	146
2042089	core	1 shared; 2 shared	IPR027417;IPR006073;IPR030393;IPR019987;	PF01926;	GO:0044424;GO:0005623;GO:0044464;GO:0005622;GO:0005829;GO:0005737;GO:0005575;GO:0044444;				COG category D;COG0218;		208	62	145
2042092	core	1 shared; 2 shared	IPR043776;	PF18985;					COG category S;		208	62	145
2042215	core	1 shared; 2 shared	IPR011049;IPR037174;IPR008635;	PF05662;					COG category UW;COG5295;		208	62	145
2042251	core	1 shared; 2 shared	IPR005814;IPR004637;IPR015421;IPR015422;IPR015424;	PF00202;					COG category E;COG0160;		208	61	146
2042287	core	1 shared; 2 shared	IPR044085;IPR025997;IPR028082;	PF13407;				Signal Peptide	COG category G;COG1879;		208	61	146
2042419	core	1 shared; 2 shared	IPR040452;IPR041465;IPR005224;	PF17746;PF03749;					COG1489;COG category S;		208	61	146
2042425	core	1 shared; 2 shared	IPR018504;IPR011049;IPR013550;IPR001343;IPR018511;IPR003995;	PF08339;PF02382;PF00353;					COG2931;COG category Q;		208	62	144
2042896	core	1 shared; 2 shared	IPR027383;	PF13490;					COG category -;		208	61	146
2042927	core	1 shared; 2 shared	IPR035243;IPR039910;IPR010827;IPR000184;	PF07244;PF17243;PF01103;				Signal Peptide	COG0729;COG category M;		208	61	146
2042949	core	1 shared; 2 shared	IPR027417;IPR002789;	PF01935;					COG0433;COG category S;		208	60	146
2042961	core	1 shared; 2 shared	IPR029058;IPR000073;IPR008220;	PF00561;	GO:0009067;GO:0044281;GO:0008374;GO:0044238;GO:1901564;GO:0009987;GO:1901576;GO:0008152;GO:0006082;GO:0016746;GO:0006555;GO:0046				COG2021;COG category E;		208	62	145
2042962	core	1 shared; 2 shared	IPR003848;	PF02698;					COG category S;COG2949;		208	62	145
2042963	core	1 shared; 2 shared	IPR045865;IPR002376;IPR036477;IPR004810;IPR002912;IPR044074;IPR041729;	PF00551;PF01842;					COG category F;COG0788;		208	62	144
2042964	core	1 shared; 2 shared	IPR001801;IPR027454;IPR027444;IPR037150;	PF00816;					COG2916;COG category L;		208	62	145
2042966	core	1 shared; 2 shared	IPR036291;IPR020904;IPR002347;	PF00106;					COG4221;COG category S;		208	62	145
2043075	core	1 shared; 2 shared	IPR005771;IPR029044;IPR005835;	PF00483;					COG1210;COG category M;		208	60	144
2043119	core	1 shared; 2 shared	IPR036345;IPR015847;IPR015848;IPR012340;IPR036456;IPR004088;IPR004087;IPR027408;IPR020568;IPR012162;IPR036612;IPR001247;IP	PF03726;PF03725;PF00575;PF00013;PF01138;		2_Exclusive			COG category J;COG1185;		208	61	146
2043137	core	1 shared; 2 shared	IPR035681;IPR025405;IPR004797;IPR004477;IPR001279;IPR036866;	PF13567;PF03772;PF00753;					COG category S;COG0658;		208	62	144
2043149	core	1 shared; 2 shared	IPR007655;IPR011990;	PF04575;PF14559;				Signal Peptide	COG0457;COG category S;		208	62	145
2043212	core	1 shared; 2 shared	IPR029052;IPR036907;IPR041827;IPR004843;IPR006146;IPR006311;IPR006179;IPR008334;IPR006294;	PF00149;PF02872;				Signal Peptide	COG0737;COG category F;		208	62	145
2043242	core	1 shared; 2 shared	IPR002549;	PF01594;					COG0628;COG category S;		208	62	145
2043353	core	1 shared; 2 shared	IPR038488;IPR025166;	PF13356;					COG0582;COG category L;		208	62	145
2043396	core	1 shared; 2 shared	IPR018485;IPR042029;IPR018484;IPR043129;	PF00370;PF02782;					COG category G;COG1070;		208	61	146
2043558	core	1 shared; 2 shared	IPR017850;IPR000917;IPR012160;	PF00884;					COG1368;COG category M;		208	62	145
2043614	core	1 shared; 2 shared	IPR005632;IPR024930;	PF03938;	GO:0016020;GO:0005623;GO:0031975;GO:0044464;GO:0019867;GO:0071944;GO:0030313;GO:0009279;GO:0030312;GO:0005575;GO:0044462;			Signal Peptide	COG category M;COG2825;		208	60	146
2043786	core	1 shared; 2 shared	IPR004563;IPR045378;IPR003010;IPR036526;	PF20154;PF00795;					COG0815;COG category M;		208	62	145
2043813	core	1 shared; 2 shared	IPR036259;IPR004812;IPR020846;IPR011701;	PF07690;					COG0477;COG category EGP;		208	61	146
2043831	core	1 shared; 2 shared	IPR002654;	PF01755;					COG3306;COG category M;		208	61	146
2043856	core	1 shared; 2 shared	IPR015927;IPR039418;IPR001387;IPR010982;IPR036286;	PF00717;PF01381;					COG2932;COG category K;		208	61	145
2043909	core	1 shared; 2 shared	IPR018485;IPR018483;IPR000577;IPR018484;IPR043129;	PF00370;PF02782;					COG category G;COG1070;		208	61	146
2043977	core	1 shared; 2 shared	IPR000620;	PF00892;					COG category EG;COG0697;		208	62	144
2044020	core	1 shared; 2 shared	IPR019927;IPR000597;IPR009000;IPR019926;	PF00297;					COG0087;COG category J;		208	61	146
2044166	core	1 shared; 2 shared	IPR002641;IPR016035;	PF01734;				Signal Peptide	COG1752;COG category S;		208	61	146
2044194	core	1 shared; 2 shared	IPR004685;	PF05525;					COG1114;COG category E;		208	61	146
2044209	core	1 shared; 2 shared	IPR032808;	PF07681;					COG2259;COG category S;		208	61	146
2044212	core	1 shared; 2 shared	IPR006131;IPR024904;IPR036901;IPR002292;IPR006130;IPR006132;	PF00185;PF02729;	GO:0043604;GO:0044281;GO:0044271;GO:0044238;GO:1901564;GO:1901576;GO:0006591;GO:0005623;GO:0004585;GO:0003674;GO:0016743;GO:0043				COG0078;COG category E;		208	61	146
2044259	core	1 shared; 2 shared	IPR002052;IPR029063;IPR038333;IPR003356;IPR022749;	PF12161;PF02384;					COG category L;COG0286;		208	62	145
2044300	core	1 shared; 2 shared	IPR031709;	PF16872;					COG category -;		208	60	146
2044401	core	1 shared; 2 shared	IPR041633;IPR043519;	PF18765;					COG category S;COG1708;		208	62	145
2044489	core	1 shared; 2 shared	IPR013822;IPR042101;IPR036225;IPR027417;IPR004390;IPR000897;IPR003593;	PF02881;PF00448;					COG category D;COG0552;		208	61	146
2044695	core	1 shared; 2 shared	IPR001107;IPR010201;IPR020980;IPR001972;IPR036013;	PF12221;PF01145;					COG category O;COG0330;		208	62	145
2044835	core	1 shared; 2 shared	IPR004558;IPR010723;IPR006638;IPR034505;IPR023404;IPR007197;	PF06969;PF04055;					COG category H;COG0635;		208	61	146
2041799	core & single copy orthologous	1 shared; 2 shared	IPR029032;IPR003779;IPR004675;	PF02627;					COG category O;COG0599;		208	62	146
2041800	core & single copy orthologous	1 shared; 2 shared	IPR014710;IPR018060;IPR009057;IPR020449;IPR032783;IPR011051;	PF12852;PF12833;					COG4977;COG category K;		208	62	146
2041801	core & single copy orthologous	1 shared; 2 shared	IPR047622;IPR047623;IPR000791;	PF01184;					COG category S;COG1584;		208	62	146
2041804	core & single copy orthologous	1 shared; 2 shared	IPR037057;IPR011335;IPR011337;IPR004230;	PF02976;					COG3066;COG category L;		208	62	146
2041816	core & single copy orthologous	1 shared; 2 shared	IPR036457;IPR001932;	PF13672;					COG category T;COG0631;		208	62	146
2041818	core & single copy orthologous	1 shared; 2 shared	IPR045853;IPR004374;IPR000352;IPR005139;	PF00472;PF03462;					COG category J;COG1186;		208	62	146
2041820	core & single copy orthologous	1 shared; 2 shared	IPR029052;IPR004843;	PF00149;					COG category S;COG1408;		208	62	146
2041822	core & single copy orthologous	1 shared; 2 shared	IPR019779;IPR005849;IPR005850;IPR001937;IPR036265;	PF02744;PF01087;					COG category H;COG1085;		208	62	146
2041824	core & single copy orthologous	1 shared; 2 shared	IPR011013;IPR015443;IPR008183;IPR047215;IPR014718;	PF01263;	GO:0044281;GO:0044238;GO:0006012;GO:0044424;GO:0016854;GO:0008152;GO:0005623;GO:0016853;GO:0006006;GO:0019318;GO:0003674;GO:0071				COG category G;COG2017;		208	62	146
2041826	core & single copy orthologous	1 shared; 2 shared	IPR003849;	PF02699;					COG1862;COG category U;		208	62	146
2041828	core & single copy orthologous	1 shared; 2 shared	IPR022645;IPR048634;IPR022646;IPR005665;IPR022813;	PF07549;PF02355;	GO:0005886;GO:0005623;GO:0042886;GO:0071705;GO:0033036;GO:0005575;GO:0008150;GO:0016020;GO:0044425;GO:0071702;GO:0045184;GO:0008				COG category U;COG0341;		208	62	146
2041829	core & single copy orthologous	1 shared; 2 shared	IPR045018;IPR006043;	PF00860;					COG category S;COG2252;		208	62	146
2041835	core & single copy orthologous	1 shared; 2 shared	IPR001568;IPR033130;IPR018188;IPR036430;	PF00445;				Signal Peptide	COG3719;COG category J;		208	62	146
2041836	core & single copy orthologous	1 shared; 2 shared	IPR007076;	PF04993;					COG3070;COG category K;		208	62	146
2041838	core & single copy orthologous	1 shared; 2 shared	IPR022631;IPR022628;IPR022629;IPR002133;IPR022636;IPR022630;	PF02773;PF02772;PF00438;	GO:0004478;GO:0044424;GO:0005623;GO:0016765;GO:0044464;GO:0003674;GO:0005622;GO:0005829;GO:0005737;GO:0044444;GO:0005575;GO:0003				COG0192;COG category H;		208	62	146
2041839	core & single copy orthologous	1 shared; 2 shared	IPR004872;	PF03180;				Signal Peptide	COG category P;COG1464;		208	62	146
2041841	core & single copy orthologous	1 shared; 2 shared	IPR004872;	PF03180;				Signal Peptide	COG category M;COG1464;		208	62	146
2041845	core & single copy orthologous	1 shared; 2 shared	IPR037153;IPR031100;IPR021826;IPR027820;	PF03641;PF11892;PF14793;					COG1611;COG category S;		208	62	146
2041846	core & single copy orthologous	1 shared; 2 shared	IPR000594;IPR035985;IPR045886;	PF00899;	GO:0140101;GO:0044238;GO:0016829;GO:0009987;GO:0008152;GO:0006400;GO:0034641;GO:0090304;GO:0010467;GO:0006139;GO:0016070;GO:0140				COG1179;COG category H;		208	62	146
2041849	core & single copy orthologous	1 shared; 2 shared	IPR013757;IPR013760;IPR002205;IPR035516;IPR005743;IPR013758;IPR006691;	PF03989;PF00521;					COG category L;COG0188;		208	62	146
2041850	core & single copy orthologous	1 shared; 2 shared	IPR004260;IPR024796;	PF03013;					COG category L;		208	62	146
2041851	core & single copy orthologous	1 shared; 2 shared	IPR029063;IPR010233;	PF13489;					COG category H;COG2227;		208	62	146
2041852	core & single copy orthologous	1 shared; 2 shared	IPR011063;IPR035107;IPR014729;IPR012089;	PF01171;					COG0037;COG category J;		208	62	146
2041856	core & single copy orthologous	1 shared; 2 shared	IPR029060;IPR002850;IPR002716;	PF13470;					COG1569;COG category S;		208	62	146
2041857	core & single copy orthologous	1 shared; 2 shared	IPR036165;						COG category S;		208	62	146
2041859	core & single copy orthologous	1 shared; 2 shared	IPR017896;IPR005614;IPR006311;IPR017900;	PF13247;PF03916;				Signal Peptide	COG0437;COG category C;COG5557;		208	62	146
2041863	core & single copy orthologous	1 shared; 2 shared	IPR001279;IPR036866;	PF12706;				Signal Peptide	COG category S;COG2220;		208	62	146
2041864	core & single copy orthologous	1 shared; 2 shared	IPR003423;	PF02321;				Signal Peptide	COG1538;COG category M;		208	62	146
2041865	core & single copy orthologous	1 shared; 2 shared	IPR017665;IPR020590;IPR008144;IPR008145;IPR027417;	PF00625;	GO:0044281;GO:0006796;GO:1901068;GO:0044238;GO:0044271;GO:0042278;GO:1901576;GO:1901564;GO:0004385;GO:0090407;GO:0005623;GO:0009				COG0194;COG category F;		208	62	146
2041866	core & single copy orthologous	1 shared; 2 shared	IPR023747;IPR029057;IPR000836;	PF00156;	GO:0044281;GO:0006796;GO:0044271;GO:0044238;GO:0090407;GO:0005623;GO:0046390;GO:0046037;GO:0032261;GO:0009127;GO:0046129;GO:0005				COG2236;COG category F;		208	62	146
2041867	core & single copy orthologous	1 shared; 2 shared	IPR007655;IPR011990;	PF04575;				Signal Peptide	COG0457;COG category S;		208	62	146
2041869	core & single copy orthologous	1 shared; 2 shared	IPR001160;IPR036264;IPR011650;IPR002933;	PF07687;PF01546;					COG category E;COG2195;		208	62	146
2041870	core & single copy orthologous	1 shared; 2 shared	IPR005829;IPR036259;IPR011701;IPR020846;	PF07690;					COG0477;COG category EGP;		208	62	146
2041872	core & single copy orthologous	1 shared; 2 shared	IPR005031;IPR023393;IPR044996;	PF03364;					COG category I;COG2867;		208	62	146
2041873	core & single copy orthologous	1 shared; 2 shared	IPR005116;IPR027417;IPR011868;IPR017871;IPR003439;IPR003593;IPR008995;IPR004606;	PF00005;PF03459;					COG4148;COG category P;		208	62	146
2041877	core & single copy orthologous	1 shared; 2 shared	IPR027417;IPR017871;IPR003593;IPR003439;	PF00005;					COG category V;COG1131;		208	62	146
2041879	core & single copy orthologous	1 shared; 2 shared	IPR005764;IPR000836;IPR029057;	PF00156;	GO:0046112;GO:0044281;GO:0044271;GO:0044238;GO:1901564;GO:1901576;GO:0005623;GO:0009113;GO:0072522;GO:0006139;GO:0003674;GO:0043				COG0503;COG category F;		208	62	146
2041933	core & single copy orthologous	1 shared; 2 shared	IPR011701;IPR004752;IPR036259;	PF07690;	GO:0015078;GO:0034220;GO:0022890;GO:0022804;GO:0005886;GO:0015291;GO:1902600;GO:0005623;GO:0015294;GO:0055085;GO:0015835;GO:1901				COG0477;COG category EGP;		208	62	146
2041944	core & single copy orthologous	1 shared; 2 shared	IPR007420;IPR038444;	PF04325;					COG2841;COG category S;		208	62	146
2041945	core & single copy orthologous	1 shared; 2 shared	IPR036979;IPR045865;IPR002701;IPR010952;IPR008242;IPR036263;IPR001086;IPR002912;IPR018528;	PF01817;PF00800;	GO:0044281;GO:0044238;GO:1901576;GO:1901564;GO:0005623;GO:0003674;GO:0043436;GO:0005575;GO:0008150;GO:0009072;GO:0019752;GO:0006				COG0077;COG category E;		208	62	146
2041946	core & single copy orthologous	1 shared; 2 shared	IPR024077;IPR045090;IPR001567;IPR024079;IPR045666;IPR024080;IPR034005;	PF01432;PF19310;	GO:0006518;GO:0044238;GO:0044424;GO:0009987;GO:1901564;GO:0008152;GO:0005623;GO:0034641;GO:0140096;GO:0004175;GO:0006508;GO:0010				COG category E;COG0339;		208	62	146
2041947	core & single copy orthologous	1 shared; 2 shared	IPR012839;IPR040074;IPR034457;IPR012838;IPR034465;IPR013785;IPR007197;IPR001989;	PF13353;PF04055;					COG1180;COG category C;		208	62	146
2041948	core & single copy orthologous	1 shared; 2 shared	IPR011204;	PF13310;					COG3943;COG category S;		208	62	146
2041949	core & single copy orthologous	1 shared; 2 shared	IPR005949;IPR004184;IPR019777;IPR001150;	PF01228;PF02901;					COG category C;COG1882;		208	62	146
2041950	core & single copy orthologous	1 shared; 2 shared	IPR023271;IPR023999;IPR024002;IPR000292;	PF01226;	GO:0034220;GO:0015849;GO:0005886;GO:0005623;GO:0003674;GO:0046942;GO:0005575;GO:0050896;GO:0008150;GO:0006811;GO:0044425;GO:0015				COG category P;COG2116;		208	62	146
2041951	core & single copy orthologous	1 shared; 2 shared	IPR032816;	PF09335;					COG1238;COG category S;		208	62	146
2041952	core & single copy orthologous	1 shared; 2 shared	IPR001915;IPR022919;	PF01435;					COG0501;COG category O;		208	62	146
2041953	core & single copy orthologous	1 shared; 2 shared	IPR017961;IPR036775;IPR022880;IPR001126;IPR043128;IPR043502;IPR024728;	PF11798;PF11799;PF00817;					COG0389;COG category L;		208	62	146
2041955	core & single copy orthologous	1 shared; 2 shared	IPR006195;IPR045864;IPR002312;IPR004524;IPR012340;IPR004365;IPR047089;IPR004364;IPR004115;IPR029351;IPR047090;	PF01336;PF02938;PF00152;					COG0173;COG category J;		208	62	146
2042018	core & single copy orthologous	1 shared; 2 shared	IPR020084;IPR003564;IPR015797;IPR000086;	PF00293;					COG0494;COG category L;		208	62	146
2042020	core & single copy orthologous	1 shared; 2 shared						Signal Peptide	COG category C;COG0641;		208	62	146
2042021	core & single copy orthologous	1 shared; 2 shared	IPR002176;IPR012337;IPR020563;IPR036397;	PF02075;	GO:0033554;GO:0044238;GO:1901576;GO:0005623;GO:0006261;GO:0006139;GO:0004536;GO:0032991;GO:0003674;GO:0016894;GO:0050896;GO:0005				COG0817;COG category L;		208	62	146
2042023	core & single copy orthologous	1 shared; 2 shared	IPR036065;IPR002634;	PF01722;					COG5007;COG category K;		208	62	146
2042024	core & single copy orthologous	1 shared; 2 shared	IPR002645;IPR036513;	PF13466;					COG category S;COG3113;		208	62	146
2042026	core & single copy orthologous	1 shared; 2 shared	IPR003399;IPR030970;	PF02470;					COG category Q;COG1463;		208	62	146
2042028	core & single copy orthologous	1 shared; 2 shared	IPR027417;IPR017871;IPR003593;IPR003439;	PF00005;					COG1127;COG category Q;		208	62	146
2042030	core & single copy orthologous	1 shared; 2 shared	IPR019734;IPR011990;						COG4235;COG category O;		208	62	146
2042031	core & single copy orthologous	1 shared; 2 shared	IPR017565;IPR005616;IPR038297;	PF03918;				Signal Peptide	COG category P;COG3088;		208	62	146
2042032	core & single copy orthologous	1 shared; 2 shared	IPR013740;IPR013766;IPR036249;	PF08534;				Signal Peptide	COG category CO;COG0526;		208	62	146
2042036	core & single copy orthologous	1 shared; 2 shared	IPR023155;IPR017564;IPR036280;	PF13435;				Signal Peptide	COG3303;COG category C;		208	62	146
2042039	core & single copy orthologous	1 shared; 2 shared	IPR045865;IPR002912;	PF13710;					COG3978;COG category S;		208	62	146
2042041	core & single copy orthologous	1 shared; 2 shared	IPR012833;	PF13597;					COG category F;COG1328;		208	62	146
2042043	core & single copy orthologous	1 shared; 2 shared	IPR005829;IPR036259;IPR011701;IPR020846;	PF07690;					COG0477;COG category EGP;		208	62	146
2042044	core & single copy orthologous	1 shared; 2 shared	IPR004399;IPR029056;IPR036206;IPR034291;IPR013749;IPR013785;IPR022998;	PF02581;PF08543;					COG category H;COG0351;		208	62	146
2042045	core & single copy orthologous	1 shared; 2 shared	IPR012732;IPR030191;IPR001248;	PF02133;				Signal Peptide	COG1457;COG category F;		208	62	146
2042048	core & single copy orthologous	1 shared; 2 shared	IPR026021;IPR029479;IPR000415;	PF00881;					COG category C;COG0778;		208	62	146
2042049	core & single copy orthologous	1 shared; 2 shared	IPR012337;IPR010994;IPR044146;IPR012340;IPR037027;IPR023323;IPR006641;IPR041692;IPR032639;IPR003029;IPR018974;IPR023319;	PF12836;PF09371;PF16921;PF00575;PF17674;					COG2183;COG category K;		208	62	146
2042050	core & single copy orthologous	1 shared; 2 shared	IPR019734;IPR011990;IPR013360;	PF13181;PF14559;				Signal Peptide	COG category NU;COG3063;		208	62	146
2042051	core & single copy orthologous	1 shared; 2 shared	IPR007712;IPR035093;	PF05016;					COG2026;COG category DJ;		208	62	146
2042052	core & single copy orthologous	1 shared; 2 shared	IPR001387;IPR010982;	PF01381;					COG1396;COG category K;		208	62	146
2042054	core & single copy orthologous	1 shared; 2 shared	IPR006129;IPR006127;IPR006128;	PF01297;				Signal Peptide	COG0803;COG category P;		208	62	146
2042057	core & single copy orthologous	1 shared; 2 shared	IPR001626;IPR037294;	PF00950;					COG1108;COG category P;		208	62	146
2042059	core & single copy orthologous	1 shared; 2 shared	IPR001261;IPR036264;IPR011650;IPR002933;IPR010161;	PF07687;PF01546;					COG category E;COG2195;		208	62	146
2042060	core & single copy orthologous	1 shared; 2 shared	IPR029060;IPR002716;	PF01850;					COG1487;COG category S;		208	62	146
2042061	core & single copy orthologous	1 shared; 2 shared	IPR037914;IPR007159;						COG category S;COG4456;		208	62	146
2042062	core & single copy orthologous	1 shared; 2 shared	IPR025528;	PF14384;					COG3077;COG category L;		208	62	146
2042065	core & single copy orthologous	1 shared; 2 shared	IPR013059;IPR013061;IPR018227;	PF03222;	GO:0034220;GO:0098656;GO:0022804;GO:0015849;GO:0005886;GO:0015291;GO:0005623;GO:0055085;GO:0003674;GO:0071705;GO:0006865;GO:0046				COG0814;COG category E;		208	62	146
2042066	core & single copy orthologous	1 shared; 2 shared	IPR010413;	PF06228;					COG3721;COG category P;		208	62	146
2042070	core & single copy orthologous	1 shared; 2 shared	IPR014419;IPR011576;IPR012349;	PF01243;					COG0748;COG category P;		208	62	146
2042072	core & single copy orthologous	1 shared; 2 shared	IPR017968;IPR001792;IPR020456;IPR036046;	PF00708;					COG category C;COG1254;		208	62	146
2042075	core & single copy orthologous	1 shared; 2 shared	IPR004431;IPR015928;IPR000573;IPR033940;	PF00694;					COG category E;COG0066;		208	62	146
2042076	core & single copy orthologous	1 shared; 2 shared						Signal Peptide	COG category -;		208	62	146
2042078	core & single copy orthologous	1 shared; 2 shared	IPR018517;IPR001269;IPR013785;IPR004653;IPR035587;	PF01207;					COG0042;COG category J;		208	62	146
2042081	core & single copy orthologous	1 shared; 2 shared							COG0454;COG category K;		208	62	146
2042082	core & single copy orthologous	1 shared; 2 shared	IPR022925;IPR020084;IPR015797;IPR015376;IPR000086;	PF00293;PF09297;					COG2816;COG category L;		208	62	146
2042084	core & single copy orthologous	1 shared; 2 shared	IPR000620;	PF00892;					COG category EG;COG0697;		208	62	146
2042088	core & single copy orthologous	1 shared; 2 shared	IPR009671;IPR016716;IPR036701;	PF06877;					COG category S;COG3076;		208	62	146
2042097	core & single copy orthologous	1 shared; 2 shared	IPR001046;	PF01566;					COG1914;COG category P;		208	62	146
2042098	core & single copy orthologous	1 shared; 2 shared	IPR005899;IPR023424;	PF04277;					COG category C;COG3630;		208	62	146
2042099	core & single copy orthologous	1 shared; 2 shared	IPR000891;IPR003379;IPR001882;IPR011053;IPR005776;IPR013785;IPR000089;	PF00682;PF02436;PF00364;					COG0511;COG category CI;		208	62	146
2042100	core & single copy orthologous	1 shared; 2 shared	IPR005661;	PF03977;					COG1883;COG category C;		208	62	146
2042102	core & single copy orthologous	1 shared; 2 shared	IPR016755;	PF10084;					COG category S;COG4390;		208	62	146
2042103	core & single copy orthologous	1 shared; 2 shared	IPR011059;IPR006680;IPR032466;IPR003764;	PF01979;	GO:0043933;GO:0044085;GO:0051289;GO:0009987;GO:0022607;GO:0008152;GO:0008448;GO:0006044;GO:0071840;GO:0003674;GO:0071704;GO:1901				COG1820;COG category G;		208	62	146
2042104	core & single copy orthologous	1 shared; 2 shared	IPR006148;IPR018321;IPR037171;IPR004547;	PF01182;	GO:0044424;GO:0005623;GO:0044464;GO:0005622;GO:0005829;GO:0005737;GO:0005575;GO:0044444;				COG0363;COG category G;		208	62	146
2042105	core & single copy orthologous	1 shared; 2 shared	IPR003497;	PF02498;					COG category O;COG5380;		208	62	146
2042106	core & single copy orthologous	1 shared; 2 shared	IPR029026;IPR029028;IPR001537;IPR016914;	PF00588;	GO:0003674;GO:0005515;GO:0042802;GO:0005488;				COG0219;COG category J;		208	62	146
2042108	core & single copy orthologous	1 shared; 2 shared	IPR001789;IPR000792;IPR039420;IPR016032;IPR011006;	PF00196;PF00072;					COG2197;COG category K;		208	62	146
2042109	core & single copy orthologous	1 shared; 2 shared	IPR046335;IPR000843;IPR010982;IPR028082;	PF00356;PF13377;					COG1609;COG category K;		208	62	146
2042111	core & single copy orthologous	1 shared; 2 shared	IPR025997;IPR028082;	PF13407;	GO:0005886;GO:0005623;GO:0015145;GO:0055085;GO:0003674;GO:0051119;GO:0005575;GO:0008150;GO:0016020;GO:0044425;GO:0005215;GO:0071			Signal Peptide	COG1879;COG category G;		208	62	146
2042115	core & single copy orthologous	1 shared; 2 shared	IPR017896;IPR047927;IPR017900;	PF00037;					COG category C;COG1145;		208	62	146
2042116	core & single copy orthologous	1 shared; 2 shared	IPR006222;IPR045179;IPR048451;IPR029043;IPR017703;	PF01571;	GO:0044085;GO:0009987;GO:0006790;GO:0022607;GO:0008152;GO:0016043;GO:0071840;GO:0051186;GO:0031163;GO:0008150;GO:0044237;GO:0016				COG category S;COG0354;		208	62	146
2042117	core & single copy orthologous	1 shared; 2 shared	IPR013551;IPR005229;IPR013527;	PF08340;PF03755;					COG category S;COG1561;		208	62	146
2042121	core & single copy orthologous	1 shared; 2 shared	IPR003741;IPR024185;IPR037171;	PF02589;					COG1556;COG category S;		208	62	146
2042124	core & single copy orthologous	1 shared; 2 shared	IPR003804;	PF02652;					COG1620;COG category C;		208	62	146
2042125	core & single copy orthologous	1 shared; 2 shared	IPR004396;IPR023192;IPR006073;IPR012676;IPR004095;IPR027417;IPR031167;IPR012675;IPR013029;IPR041706;	PF01926;PF06071;	GO:0044424;GO:0005623;GO:0016818;GO:0003674;GO:0005575;GO:0003824;GO:0016462;GO:0016787;GO:0044464;GO:0016817;GO:0005622;GO:0016				COG0012;COG category J;		208	62	146
2042127	core & single copy orthologous	1 shared; 2 shared	IPR000871;IPR018044;IPR012338;IPR001967;	PF00768;	GO:0016787;GO:0044238;GO:1901564;GO:0008152;GO:0140096;GO:0004175;GO:0006508;GO:0043170;GO:0003674;GO:0071704;GO:0008233;GO:0008			Signal Peptide	COG1686;COG category M;		208	62	146
2042128	core & single copy orthologous	1 shared; 2 shared	IPR038467;IPR004161;IPR041732;IPR035647;IPR031157;IPR009000;IPR005225;IPR000795;IPR032090;IPR027417;IPR004548;	PF03144;PF00009;PF16658;	GO:0043604;GO:1901363;GO:0006518;GO:0044238;GO:0044271;GO:1901576;GO:1901564;GO:0008079;GO:0005623;GO:0010467;GO:0032984;GO:0003				COG4108;COG category J;		208	62	146
2042133	core & single copy orthologous	1 shared; 2 shared	IPR024915;IPR004441;IPR001537;IPR013123;IPR029026;IPR029028;IPR029064;	PF08032;PF00588;	GO:0044085;GO:0044238;GO:0005623;GO:0008757;GO:0010467;GO:0006139;GO:0070039;GO:0016070;GO:0003674;GO:0000453;GO:0022613;GO:0005				COG0566;COG category J;		208	62	146
2042134	core & single copy orthologous	1 shared; 2 shared	IPR001736;IPR016270;IPR025202;	PF13091;	GO:0003674;GO:0017169;GO:0016780;GO:0003824;GO:0016740;GO:0016772;				COG category I;COG1502;		208	62	146
2042140	core & single copy orthologous	1 shared; 2 shared	IPR029052;IPR004843;IPR017056;	PF00149;					COG2129;COG category S;		208	62	146
2042144	core & single copy orthologous	1 shared; 2 shared	IPR020672;IPR037171;IPR004788;	PF06026;	GO:0044281;GO:0006796;GO:0044238;GO:1901564;GO:0005623;GO:0006739;GO:0016853;GO:0006139;GO:0003674;GO:0009117;GO:0004751;GO:0005				COG0120;COG category G;		208	62	146
2042145	core & single copy orthologous	1 shared; 2 shared	IPR036900;IPR005843;IPR016055;IPR005841;IPR006352;IPR005845;IPR005844;IPR016066;IPR005846;	PF02879;PF02878;PF00408;PF02880;					COG1109;COG category G;		208	62	146
2042147	core & single copy orthologous	1 shared; 2 shared	IPR001179;IPR048261;IPR046357;	PF00254;					COG1047;COG category G;		208	62	146
2042148	core & single copy orthologous	1 shared; 2 shared							COG category -;		208	62	146
2042149	core & single copy orthologous	1 shared; 2 shared	IPR034294;IPR023743;IPR000425;IPR023271;IPR022357;	PF00230;					COG category G;COG0580;		208	62	146
2042150	core & single copy orthologous	1 shared; 2 shared	IPR007497;	PF04402;				Signal Peptide	COG category S;COG3471;		208	62	146
2042152	core & single copy orthologous	1 shared; 2 shared	IPR000537;IPR004657;IPR026046;IPR044878;	PF01040;	GO:0044281;GO:0009987;GO:1901576;GO:0005886;GO:0008152;GO:0005623;GO:0051188;GO:0009234;GO:0009110;GO:0051186;GO:0003674;GO:1901				COG1575;COG category H;		208	62	146
2042153	core & single copy orthologous	1 shared; 2 shared	IPR021729;IPR037126;	PF11738;				Signal Peptide	COG category S;		208	62	146
2042156	core & single copy orthologous	1 shared; 2 shared	IPR038380;IPR001911;IPR018278;	PF01165;	GO:0044422;GO:0044424;GO:0044391;GO:0005623;GO:0005840;GO:0044464;GO:0043229;GO:0032991;GO:0005622;GO:0043228;GO:0005737;GO:0044				COG0828;COG category J;		208	62	146
2042157	core & single copy orthologous	1 shared; 2 shared	IPR011335;IPR008538;IPR012296;	PF05685;					COG4636;COG category S;		208	62	146
2042166	core & single copy orthologous	1 shared; 2 shared	IPR016092;IPR023063;IPR035903;IPR000361;IPR017870;	PF01521;	GO:0044085;GO:0044238;GO:0044424;GO:0009987;GO:1901564;GO:0022607;GO:0008152;GO:0005623;GO:0051536;GO:0043167;GO:0010467;GO:0071				COG0316;COG category C;		208	62	146
2042168	core & single copy orthologous	1 shared; 2 shared	IPR020568;IPR014721;IPR020539;IPR000100;	PF00825;					COG0594;COG category J;		208	62	146
2042169	core & single copy orthologous	1 shared; 2 shared	IPR000271;IPR020939;	PF00468;					COG0230;COG category J;		208	62	146
2042171	core & single copy orthologous	1 shared; 2 shared	IPR011664;IPR017034;	PF07751;					COG category V;COG4823;		208	62	146
2042173	core & single copy orthologous	1 shared; 2 shared	IPR036161;IPR003716;IPR006110;	PF01192;					COG1758;COG category K;		208	62	146
2042179	core & single copy orthologous	1 shared; 2 shared	IPR011055;IPR001127;	PF00358;					COG2190;COG category G;		208	62	146
2042180	core & single copy orthologous	1 shared; 2 shared	IPR023151;IPR018274;IPR006318;IPR036618;IPR000121;IPR036637;IPR008279;IPR008731;IPR024692;IPR040442;IPR015813;	PF00391;PF05524;PF02896;					COG category G;COG1080;		208	62	146
2042181	core & single copy orthologous	1 shared; 2 shared	IPR035895;IPR000032;IPR001020;IPR002114;	PF00381;					COG category G;COG1925;		208	62	146
2042184	core & single copy orthologous	1 shared; 2 shared	IPR036005;IPR002467;IPR001714;IPR000994;	PF00557;					COG0024;COG category E;		208	62	146
2042185	core & single copy orthologous	1 shared; 2 shared	IPR003744;	PF02592;					COG category U;COG1738;		208	62	146
2042187	core & single copy orthologous	1 shared; 2 shared	IPR008183;IPR011013;IPR014718;IPR025532;	PF01263;					COG category G;COG0676;		208	62	146
2042188	core & single copy orthologous	1 shared; 2 shared	IPR000146;IPR044015;IPR020548;IPR028343;IPR033391;	PF18913;PF00316;	GO:0044281;GO:0006796;GO:0044238;GO:1901576;GO:0005623;GO:0006006;GO:0003674;GO:0042578;GO:0042132;GO:0005575;GO:0034637;GO:0008				COG0158;COG category G;		208	62	146
2042191	core & single copy orthologous	1 shared; 2 shared	IPR014014;IPR001650;IPR028621;IPR014001;IPR027417;IPR011545;IPR000629;	PF00270;PF00271;	GO:0044238;GO:0044424;GO:0009987;GO:0010501;GO:0008152;GO:0005623;GO:0034641;GO:0016818;GO:0090304;GO:0006139;GO:0016070;GO:0140				COG0513;COG category JKL;		208	62	146
2042192	core & single copy orthologous	1 shared; 2 shared	IPR011767;IPR011902;IPR002109;IPR036249;IPR014025;	PF00462;					COG category O;COG0695;		208	62	146
2042194	core & single copy orthologous	1 shared; 2 shared	IPR000175;IPR037272;	PF00209;	GO:0016020;GO:0044425;GO:0005215;GO:0005886;GO:0005623;GO:0044464;GO:0003674;GO:0071944;GO:0031224;GO:0031226;GO:0005575;GO:0044				COG category S;COG0733;		208	62	146
2042195	core & single copy orthologous	1 shared; 2 shared	IPR002550;IPR016169;IPR036318;IPR000644;IPR005170;IPR046342;IPR044751;	PF03471;PF00571;PF01595;	GO:0016020;GO:0005886;GO:0005623;GO:0044464;GO:0071944;GO:0005575;			Signal Peptide	COG category P;COG4536;		208	62	146
2042196	core & single copy orthologous	1 shared; 2 shared	IPR002541;	PF01578;				Signal Peptide	COG4137;COG category S;		208	62	146
2042197	core & single copy orthologous	1 shared; 2 shared	IPR003772;IPR039255;	PF02620;					COG1399;COG category S;		208	62	146
2042198	core & single copy orthologous	1 shared; 2 shared	IPR002677;IPR044957;IPR011332;	PF01783;					COG0333;COG category J;		208	62	146
2042201	core & single copy orthologous	1 shared; 2 shared	IPR020621;IPR018198;IPR011322;IPR001348;IPR013820;IPR015867;IPR013115;	PF01634;PF08029;	GO:0044281;GO:0044238;GO:1901576;GO:1901564;GO:0003674;GO:0043436;GO:0008150;GO:0019752;GO:0016740;GO:0016757;GO:0006520;GO:0003				COG category F;COG0040;		208	62	146
2042203	core & single copy orthologous	1 shared; 2 shared	IPR013116;IPR036291;IPR013023;IPR008927;IPR013328;IPR000506;	PF07991;PF01450;					COG0059;COG category EH;		208	62	146
2042204	core & single copy orthologous	1 shared; 2 shared	IPR007498;IPR005219;	PF04403;					COG2995;COG category S;		208	62	146
2042207	core & single copy orthologous	1 shared; 2 shared	IPR010020;IPR010019;IPR032692;	PF13515;PF12805;					COG1289;COG category S;		208	62	146
2042208	core & single copy orthologous	1 shared; 2 shared	IPR004363;IPR036914;IPR011607;IPR018148;	PF02142;	GO:0044281;GO:0016829;GO:0044424;GO:0009987;GO:1901576;GO:0016838;GO:0008152;GO:0005623;GO:0019242;GO:0003674;GO:0071704;GO:0008				COG1803;COG category G;		208	62	146
2042209	core & single copy orthologous	1 shared; 2 shared	IPR036052;IPR001926;IPR004450;IPR000634;IPR037158;IPR029144;	PF14821;PF00291;					COG category E;COG0498;		208	62	146
2042210	core & single copy orthologous	1 shared; 2 shared	IPR013740;IPR013766;IPR037944;IPR011906;IPR002109;IPR036249;IPR014025;	PF00462;PF08534;					COG0678;COG category O;		208	62	146
2042211	core & single copy orthologous	1 shared; 2 shared	IPR005119;IPR000847;IPR036388;IPR036390;	PF00126;PF03466;					COG0583;COG category K;		208	62	146
2042212	core & single copy orthologous	1 shared; 2 shared	IPR001647;IPR009057;	PF00440;	GO:2000112;GO:0001067;GO:1901363;GO:0050789;GO:0000976;GO:0044424;GO:1903506;GO:0060255;GO:0005623;GO:0009889;GO:0031323;GO:0019				COG1309;COG category K;		208	62	146
2042213	core & single copy orthologous	1 shared; 2 shared	IPR025384;	PF14131;					COG category S;		208	62	146
2042222	core & single copy orthologous	1 shared; 2 shared	IPR003497;IPR011204;	PF13310;					COG3943;COG category S;		208	62	146
2042223	core & single copy orthologous	1 shared; 2 shared	IPR036615;IPR000713;IPR004101;IPR013221;IPR036565;IPR005757;	PF08245;PF02875;PF01225;					COG category M;COG0773;		208	62	146
2042225	core & single copy orthologous	1 shared; 2 shared	IPR010985;IPR023453;IPR002084;	PF01340;					COG3060;COG category K;		208	62	146
2042226	core & single copy orthologous	1 shared; 2 shared	IPR010398;	PF06196;					COG3924;COG category S;		208	62	146
2042227	core & single copy orthologous	1 shared; 2 shared	IPR001734;IPR038377;IPR011849;IPR018212;	PF00474;					COG category H;COG4145;		208	62	146
2042228	core & single copy orthologous	1 shared; 2 shared	IPR023171;IPR004670;	PF06965;					COG3004;COG category P;		208	62	146
2042231	core & single copy orthologous	1 shared; 2 shared	IPR009315;IPR020948;	PF06146;					COG category S;COG3223;		208	62	146
2042235	core & single copy orthologous	1 shared; 2 shared	IPR003675;	PF02517;					COG category S;		208	62	146
2042236	core & single copy orthologous	1 shared; 2 shared	IPR036386;IPR036411;IPR020945;	PF02613;					COG3381;COG category S;		208	62	146
2042238	core & single copy orthologous	1 shared; 2 shared	IPR009154;IPR038266;IPR036280;IPR005126;	PF03264;					COG3005;COG category C;		208	62	146
2042240	core & single copy orthologous	1 shared; 2 shared	IPR026575;IPR029052;IPR004843;IPR046379;	PF00149;					COG category S;COG1409;		208	62	146
2042241	core & single copy orthologous	1 shared; 2 shared	IPR038266;IPR024717;IPR036280;IPR005126;	PF03264;	GO:0009055;GO:0009987;GO:0005886;GO:0008152;GO:0005623;GO:0009061;GO:0003674;GO:0055114;GO:0016491;GO:0005575;GO:0008150;GO:0003			Signal Peptide	COG3005;COG category C;		208	62	146
2042242	core & single copy orthologous	1 shared; 2 shared	IPR036280;IPR005591;	PF03892;				Signal Peptide	COG category C;COG3043;		208	62	146
2042243	core & single copy orthologous	1 shared; 2 shared	IPR011886;IPR017900;IPR017896;	PF12838;PF12801;	GO:0016020;GO:0005886;GO:0005623;GO:0044464;GO:0071944;GO:0005575;				COG0348;COG category C;		208	62	146
2042244	core & single copy orthologous	1 shared; 2 shared	IPR017896;IPR004494;IPR019546;IPR006311;IPR017900;	PF12838;					COG category C;COG1145;		208	62	146
2042245	core & single copy orthologous	1 shared; 2 shared	IPR006963;IPR009010;IPR006657;IPR010051;IPR041957;IPR019546;IPR006311;IPR006656;IPR027467;	PF10518;PF04879;PF01568;PF00384;				Signal Peptide	COG0243;COG category C;		208	62	146
2042246	core & single copy orthologous	1 shared; 2 shared	IPR005623;	PF03927;					COG3062;COG category P;		208	62	146
2042247	core & single copy orthologous	1 shared; 2 shared	IPR017896;IPR004496;IPR017900;	PF12838;PF00037;					COG category C;COG1145;		208	62	146
2042249	core & single copy orthologous	1 shared; 2 shared	IPR005220;IPR036700;	PF04076;				Signal Peptide	COG category S;COG3111;		208	62	146
2042250	core & single copy orthologous	1 shared; 2 shared	IPR015421;IPR002129;IPR015422;IPR021115;IPR015424;	PF00282;					COG category E;COG0076;		208	62	146
2042252	core & single copy orthologous	1 shared; 2 shared	IPR005255;	PF04166;					COG category C;COG1995;		208	62	146
2042254	core & single copy orthologous	1 shared; 2 shared	IPR010737;IPR037051;IPR031475;IPR042213;	PF17042;PF07005;					COG category S;COG3395;		208	62	146
2042256	core & single copy orthologous	1 shared; 2 shared	IPR014036;IPR036388;IPR036390;IPR037171;IPR001034;IPR018356;	PF08220;PF00455;					COG1349;COG category K;		208	62	146
2042257	core & single copy orthologous	1 shared; 2 shared	IPR011332;IPR001705;IPR018264;IPR038584;	PF00471;	GO:0044445;GO:0043604;GO:0044085;GO:0044271;GO:0006518;GO:0044238;GO:0044391;GO:1901564;GO:1901576;GO:0022607;GO:0005623;GO:0005				COG0267;COG category J;		208	62	146
2042262	core & single copy orthologous	1 shared; 2 shared	IPR041527;	PF17761;					COG4804;COG category S;		208	62	146
2042263	core & single copy orthologous	1 shared; 2 shared	IPR002495;IPR029044;	PF01501;					COG category M;COG1442;		208	62	146
2042264	core & single copy orthologous	1 shared; 2 shared	IPR008181;IPR029054;IPR036157;IPR033704;	PF00692;	GO:0044281;GO:0009147;GO:0006796;GO:0044238;GO:0044271;GO:0090407;GO:0016818;GO:0000287;GO:0046434;GO:0004170;GO:1901293;GO:0009				COG0756;COG category F;		208	62	146
2042265	core & single copy orthologous	1 shared; 2 shared	IPR001647;IPR023772;IPR023769;IPR009057;	PF00440;	GO:2000112;GO:0001067;GO:1901363;GO:0050789;GO:0044424;GO:0000976;GO:1903506;GO:0060255;GO:0005623;GO:0031323;GO:0009889;GO:0019				COG1309;COG category D;		208	62	146
2042266	core & single copy orthologous	1 shared; 2 shared	IPR010648;IPR036685;	PF06794;					COG category S;COG3089;		208	62	146
2042267	core & single copy orthologous	1 shared; 2 shared	IPR014710;IPR018490;IPR012318;IPR036388;IPR036390;IPR018488;IPR018335;IPR000595;	PF00027;PF13545;					COG0664;COG category K;		208	62	146
2042270	core & single copy orthologous	1 shared; 2 shared	IPR012334;IPR008638;IPR011050;	PF05860;	GO:0005575;GO:0005576;			Signal Peptide	COG category U;COG3210;		208	62	146
2042271	core & single copy orthologous	1 shared; 2 shared	IPR013686;IPR005565;IPR034746;	PF03865;PF08479;	GO:0016020;GO:0005623;GO:0031975;GO:0044464;GO:0019867;GO:0071944;GO:0030313;GO:0009279;GO:0030312;GO:0005575;GO:0044462;			Signal Peptide	COG category U;COG2831;		208	62	146
2042276	core & single copy orthologous	1 shared; 2 shared	IPR011335;IPR041500;IPR006697;IPR027417;IPR013986;	PF17946;PF04257;	GO:0033554;GO:0044238;GO:0051276;GO:0008094;GO:0016818;GO:0006139;GO:0003674;GO:0050896;GO:0008150;GO:0016787;GO:0032508;GO:0006				COG category L;COG1330;		208	62	146
2042278	core & single copy orthologous	1 shared; 2 shared	IPR022543;	PF10833;					COG category S;		208	62	146
2042280	core & single copy orthologous	1 shared; 2 shared	IPR045584;						COG2165;COG category NU;		208	62	146
2042281	core & single copy orthologous	1 shared; 2 shared	IPR000923;IPR002386;IPR012745;IPR001235;IPR008972;IPR028871;	PF00127;				Signal Peptide	COG category C;COG3794;		208	62	146
2042292	core & single copy orthologous	1 shared; 2 shared	IPR012001;IPR011766;IPR032264;IPR004433;IPR029061;	PF16582;PF02775;PF02776;					COG category H;COG1165;		208	62	146
2042311	core & single copy orthologous	1 shared; 2 shared							COG1108;COG category P;		208	62	146
2042316	core & single copy orthologous	1 shared; 2 shared	IPR001451;IPR018357;IPR005664;IPR011004;IPR023180;IPR037133;	PF14602;PF14805;					COG2171;COG category E;		208	62	146
2042317	core & single copy orthologous	1 shared; 2 shared	IPR016181;IPR000182;	PF00583;					COG0454;COG category K;		208	62	146
2042318	core & single copy orthologous	1 shared; 2 shared	IPR018509;IPR001874;IPR036441;	PF01220;					COG category E;COG0757;		208	62	146
2042319	core & single copy orthologous	1 shared; 2 shared	IPR007577;IPR029044;	PF04488;					COG3774;COG category M;		208	62	146
2042320	core & single copy orthologous	1 shared; 2 shared	IPR001882;IPR011053;IPR001249;IPR000089;	PF00364;					COG category I;COG0511;		208	62	146
2042321	core & single copy orthologous	1 shared; 2 shared	IPR004549;IPR011764;IPR005482;IPR011761;IPR005479;IPR016185;IPR011054;IPR005481;	PF00289;PF02786;PF02785;					COG category I;COG0439;		208	62	146
2042326	core & single copy orthologous	1 shared; 2 shared	IPR038657;IPR001857;IPR018257;IPR008991;	PF01245;	GO:0044445;GO:0044424;GO:0044391;GO:0005623;GO:0005840;GO:0022626;GO:0032991;GO:0003674;GO:0005198;GO:0005575;GO:0043232;GO:1990				COG category J;COG0335;		208	62	146
2042328	core & single copy orthologous	1 shared; 2 shared	IPR011033;IPR027275;IPR009000;IPR002676;IPR011961;IPR036976;	PF01782;PF05239;					COG0806;COG category J;		208	62	146
2042329	core & single copy orthologous	1 shared; 2 shared	IPR020592;IPR023803;IPR000307;	PF00886;	GO:0043604;GO:0006518;GO:0044238;GO:0044271;GO:0044391;GO:1901576;GO:1901564;GO:0005623;GO:0005840;GO:0010467;GO:0003674;GO:0032				COG category J;COG0228;		208	62	146
2042330	core & single copy orthologous	1 shared; 2 shared	IPR018113;IPR001996;IPR036878;	PF00367;					COG category H;COG1264;		208	62	146
2042331	core & single copy orthologous	1 shared; 2 shared	IPR047640;IPR009057;IPR000281;IPR001347;IPR036388;IPR035472;IPR046348;	PF01380;PF01418;					COG1737;COG category K;		208	62	146
2042334	core & single copy orthologous	1 shared; 2 shared	IPR023314;IPR030830;IPR029056;IPR013785;IPR011611;IPR002173;IPR018659;	PF00294;PF09863;					COG category G;COG0524;		208	62	146
2042335	core & single copy orthologous	1 shared; 2 shared	IPR011766;IPR029035;IPR030817;IPR045229;IPR000399;IPR012001;IPR012000;IPR029061;	PF02776;PF02775;PF00205;					COG3962;COG category E;		208	62	146
2042340	core & single copy orthologous	1 shared; 2 shared	IPR036291;IPR000683;IPR004104;	PF01408;PF02894;					COG category S;COG0673;		208	62	146
2042341	core & single copy orthologous	1 shared; 2 shared	IPR001851;	PF02653;					COG category G;COG1172;		208	62	146
2042342	core & single copy orthologous	1 shared; 2 shared	IPR027417;IPR017871;IPR003439;IPR003593;	PF00005;					COG1129;COG category P;		208	62	146
2042344	core & single copy orthologous	1 shared; 2 shared	IPR010061;IPR015590;IPR016160;IPR016163;IPR016162;IPR016161;	PF00171;					COG category C;COG1012;		208	62	146
2042346	core & single copy orthologous	1 shared; 2 shared	IPR015590;IPR010102;IPR016160;IPR029510;IPR016163;IPR016162;IPR016161;	PF00171;					COG category C;COG1012;		208	62	146
2042351	core & single copy orthologous	1 shared; 2 shared	IPR006001;IPR027417;IPR031322;	PF01202;					COG category G;COG3265;		208	62	146
2042352	core & single copy orthologous	1 shared; 2 shared	IPR018060;IPR009057;IPR020449;IPR046335;IPR028082;	PF12833;PF13377;					COG1609;COG category K;		208	62	146
2042353	core & single copy orthologous	1 shared; 2 shared	IPR000456;IPR036373;IPR047859;	PF01196;	GO:0044445;GO:0044424;GO:0044391;GO:0005623;GO:0005840;GO:0022626;GO:0032991;GO:0003674;GO:0005198;GO:0005575;GO:0043232;GO:1990				COG0203;COG category J;		208	62	146
2042355	core & single copy orthologous	1 shared; 2 shared	IPR001912;IPR036986;IPR005709;IPR018079;IPR002942;IPR022801;	PF01479;PF00163;	GO:2000112;GO:1901363;GO:0050789;GO:0044391;GO:0060255;GO:0034248;GO:0005623;GO:0005840;GO:0010604;GO:0050794;GO:0010628;GO:0048				COG0522;COG category J;		208	62	146
2042356	core & single copy orthologous	1 shared; 2 shared	IPR018102;IPR019981;IPR001971;IPR036967;	PF00411;					COG0100;COG category J;		208	62	146
2042357	core & single copy orthologous	1 shared; 2 shared	IPR010979;IPR019980;IPR027437;IPR001892;IPR018269;	PF00416;	GO:0043604;GO:0044085;GO:0044238;GO:0006518;GO:0044271;GO:0044391;GO:1901576;GO:1901564;GO:0005623;GO:0005840;GO:0010467;GO:0032				COG category J;COG0099;		208	62	146
2042358	core & single copy orthologous	1 shared; 2 shared	IPR035977;IPR000473;	PF00444;	GO:0044445;GO:0043604;GO:0044238;GO:0006518;GO:0044271;GO:0044391;GO:1901564;GO:1901576;GO:0005623;GO:0022626;GO:0005840;GO:0010				COG category J;COG0257;		208	62	146
2042359	core & single copy orthologous	1 shared; 2 shared	IPR023201;IPR026593;IPR030659;IPR002208;	PF00344;					COG0201;COG category U;		208	62	146
2042360	core & single copy orthologous	1 shared; 2 shared	IPR018038;IPR005996;IPR005749;IPR030878;IPR016082;IPR001196;IPR021131;IPR036227;IPR036919;	PF00327;PF00828;	GO:0044445;GO:0044424;GO:0044391;GO:0005623;GO:0022626;GO:0005840;GO:0032991;GO:0003674;GO:0005198;GO:0005575;GO:0043232;GO:1990				COG category J;COG0200;		208	62	146
2042362	core & single copy orthologous	1 shared; 2 shared	IPR020568;IPR005712;IPR005324;IPR018192;IPR014721;IPR013810;IPR000851;	PF00333;PF03719;	GO:0043604;GO:0044445;GO:0044271;GO:0006518;GO:0044238;GO:0044391;GO:1901564;GO:1901576;GO:0005623;GO:0022626;GO:0005840;GO:0010				COG0098;COG category J;		208	62	146
2042363	core & single copy orthologous	1 shared; 2 shared	IPR004389;IPR005484;	PF00861;	GO:0044445;GO:1901363;GO:0044424;GO:0044391;GO:0005623;GO:0005840;GO:0022626;GO:0003674;GO:0032991;GO:0005575;GO:0043232;GO:1990				COG category J;COG0256;		208	62	146
2042364	core & single copy orthologous	1 shared; 2 shared	IPR020040;IPR000702;IPR019906;IPR002358;IPR036789;	PF00347;	GO:0044445;GO:0043604;GO:1901363;GO:0044238;GO:0006518;GO:0044271;GO:0044391;GO:1901576;GO:1901564;GO:0005623;GO:0022626;GO:0005				COG0097;COG category J;		208	62	146
2042365	core & single copy orthologous	1 shared; 2 shared	IPR000630;IPR035987;IPR047863;	PF00410;	GO:0044445;GO:0044424;GO:0044391;GO:0022627;GO:0005623;GO:0005840;GO:0022626;GO:0032991;GO:0003674;GO:0005198;GO:0005575;GO:0043				COG0096;COG category J;		208	62	146
2042366	core & single copy orthologous	1 shared; 2 shared	IPR023036;IPR001209;IPR018271;	PF00253;	GO:0043604;GO:0044238;GO:0044271;GO:0006518;GO:0044391;GO:1901576;GO:1901564;GO:0005623;GO:0005840;GO:0010467;GO:0003674;GO:0032				COG0199;COG category J;		208	62	146
2042367	core & single copy orthologous	1 shared; 2 shared	IPR002132;IPR031309;IPR020929;IPR022803;IPR031310;IPR020930;	PF00281;PF00673;	GO:0043604;GO:0044445;GO:0044085;GO:1901363;GO:0044238;GO:0006518;GO:0044271;GO:0044391;GO:1901564;GO:1901576;GO:0022607;GO:0005				COG0094;COG category J;		208	62	146
2042368	core & single copy orthologous	1 shared; 2 shared	IPR005825;IPR014722;IPR008991;IPR003256;IPR041988;IPR005824;	PF00467;PF17136;	GO:0043604;GO:0044445;GO:0006518;GO:0044238;GO:0044271;GO:0044391;GO:1901564;GO:1901576;GO:0005623;GO:0005840;GO:0022626;GO:0010				COG0198;COG category J;		208	62	146
2042369	core & single copy orthologous	1 shared; 2 shared	IPR036853;IPR005745;IPR000218;IPR019972;	PF00238;					COG0093;COG category J;		208	62	146
2042371	core & single copy orthologous	1 shared; 2 shared	IPR014036;IPR036388;IPR036390;IPR037171;IPR001034;IPR018356;	PF08220;PF00455;					COG1349;COG category K;		208	62	146
2042372	core & single copy orthologous	1 shared; 2 shared	IPR008816;	PF05433;				Signal Peptide	COG category S;		208	62	146
2042373	core & single copy orthologous	1 shared; 2 shared	IPR026045;	PF13343;				Signal Peptide	COG1840;COG category P;		208	62	146
2042380	core & single copy orthologous	1 shared; 2 shared	IPR019734;IPR011990;IPR017560;					Signal Peptide	COG4235;COG category O;		208	62	146
2042382	core & single copy orthologous	1 shared; 2 shared	IPR002332;IPR017918;IPR015867;IPR002187;IPR011322;	PF00543;					COG0347;COG category K;		208	62	146
2042384	core & single copy orthologous	1 shared; 2 shared	IPR003451;	PF02401;					COG category IM;COG0761;		208	62	146
2042385	core & single copy orthologous	1 shared; 2 shared	IPR036714;IPR005631;	PF03937;					COG category S;COG2938;		208	62	146
2042388	core & single copy orthologous	1 shared; 2 shared	IPR007335;	PF04219;					COG category S;COG3085;		208	62	146
2042389	core & single copy orthologous	1 shared; 2 shared	IPR030390;IPR029063;IPR011869;IPR030391;IPR010280;	PF05958;					COG2265;COG category J;		208	62	146
2042390	core & single copy orthologous	1 shared; 2 shared	IPR007401;	PF04304;					COG2832;COG category S;		208	62	146
2042391	core & single copy orthologous	1 shared; 2 shared	IPR011931;IPR044068;IPR002104;IPR004107;IPR011010;IPR023009;IPR010998;IPR013762;	PF02899;PF00589;	GO:0044424;GO:0005623;GO:0044464;GO:0005622;GO:0005737;GO:0005575;				COG4973;COG category D;		208	62	146
2042393	core & single copy orthologous	1 shared; 2 shared	IPR039446;IPR013559;IPR039445;	PF13309;PF08348;					COG2964;COG category S;		208	62	146
2042397	core & single copy orthologous	1 shared; 2 shared	IPR015944;IPR008909;IPR006194;	PF02092;PF05746;					COG category J;COG0751;		208	62	146
2042400	core & single copy orthologous	1 shared; 2 shared	IPR011856;IPR009362;IPR041527;	PF17761;PF06250;					COG4804;COG category S;		208	62	146
2042401	core & single copy orthologous	1 shared; 2 shared	IPR017167;IPR036249;						COG4545;COG category O;		208	62	146
2042404	core & single copy orthologous	1 shared; 2 shared	IPR016040;IPR036291;	PF13460;				Signal Peptide	COG0702;COG category GM;		208	62	146
2042406	core & single copy orthologous	1 shared; 2 shared	IPR007325;IPR037175;	PF04199;					COG1878;COG category S;		208	62	146
2042408	core & single copy orthologous	1 shared; 2 shared	IPR003474;	PF02447;					COG2610;COG category EG;		208	62	146
2042409	core & single copy orthologous	1 shared; 2 shared	IPR013022;IPR036237;IPR026040;	PF01261;					COG category G;COG3622;		208	62	146
2042413	core & single copy orthologous	1 shared; 2 shared	IPR014036;IPR036388;IPR037171;IPR036390;IPR018356;IPR001034;	PF08220;PF00455;					COG1349;COG category K;		208	62	146
2042415	core & single copy orthologous	1 shared; 2 shared	IPR024570;IPR023664;IPR000189;IPR023346;IPR008258;	PF11873;PF01464;				Signal Peptide	COG0741;COG category M;		208	62	146
2042416	core & single copy orthologous	1 shared; 2 shared	IPR036766;IPR007457;	PF04362;					COG2924;COG category C;		208	62	146
2042417	core & single copy orthologous	1 shared; 2 shared	IPR029068;IPR004360;IPR037478;IPR037523;	PF00903;					COG0346;COG category E;		208	62	146
2042421	core & single copy orthologous	1 shared; 2 shared	IPR004491;IPR027417;IPR019489;IPR003959;IPR003593;	PF07724;PF00004;					COG category O;COG1220;		208	62	146
2042422	core & single copy orthologous	1 shared; 2 shared	IPR007488;	PF04393;					COG category S;COG2990;		208	62	146
2042424	core & single copy orthologous	1 shared; 2 shared	IPR003996;	PF02794;					COG2994;COG category O;		208	62	146
2042429	core & single copy orthologous	1 shared; 2 shared	IPR000515;IPR035906;	PF00528;					COG category P;COG0600;		208	62	146
2042431	core & single copy orthologous	1 shared; 2 shared	IPR029032;IPR003779;IPR004675;	PF02627;					COG2128;COG category S;		208	62	146
2042432	core & single copy orthologous	1 shared; 2 shared	IPR000577;IPR018484;IPR005999;IPR018485;IPR018483;IPR043129;	PF00370;PF02782;	GO:0044281;GO:0006796;GO:0044238;GO:0009987;GO:0008152;GO:0016301;GO:0003674;GO:0071704;GO:0044262;GO:0006066;GO:0008150;GO:0003				COG category F;COG0554;		208	62	146
2042433	core & single copy orthologous	1 shared; 2 shared	IPR000425;IPR023271;IPR022357;	PF00230;					COG0580;COG category U;		208	62	146
2042434	core & single copy orthologous	1 shared; 2 shared	IPR003691;	PF02537;					COG category U;COG0239;		208	62	146
2042435	core & single copy orthologous	1 shared; 2 shared	IPR004668;	PF03605;					COG2704;COG category U;		208	62	146
2042436	core & single copy orthologous	1 shared; 2 shared	IPR001653;IPR018510;	PF01678;	GO:0044281;GO:0009067;GO:0044238;GO:1901576;GO:1901564;GO:0043648;GO:0005623;GO:0016853;GO:0003674;GO:0043436;GO:0005575;GO:0008				COG category E;COG0253;		208	62	146
2042437	core & single copy orthologous	1 shared; 2 shared	IPR010662;IPR029058;	PF06821;					COG3545;COG category S;		208	62	146
2042438	core & single copy orthologous	1 shared; 2 shared	IPR045324;IPR000390;	PF00893;				Signal Peptide	COG category P;COG2076;		208	62	146
2042440	core & single copy orthologous	1 shared; 2 shared	IPR001998;IPR013452;IPR036237;		GO:0044281;GO:0044238;GO:0008152;GO:0019323;GO:0016853;GO:0042843;GO:0003674;GO:0071704;GO:0009045;GO:0008150;GO:0003824;GO:0016				COG2115;COG category G;		208	62	146
2042441	core & single copy orthologous	1 shared; 2 shared	IPR013456;IPR025997;IPR028082;	PF13407;				Signal Peptide	COG category G;COG4213;		208	62	146
2042442	core & single copy orthologous	1 shared; 2 shared	IPR013455;IPR027417;IPR017871;IPR003439;IPR003593;	PF00005;					COG1129;COG category P;		208	62	146
2042450	core & single copy orthologous	1 shared; 2 shared	IPR036721;IPR004680;IPR031312;IPR006037;	PF02080;PF03600;					COG category P;COG0471;		208	62	146
2042451	core & single copy orthologous	1 shared; 2 shared	IPR007761;IPR038026;	PF05068;					COG3722;COG category K;		208	62	146
2042452	core & single copy orthologous	1 shared; 2 shared	IPR023028;IPR013131;IPR013118;IPR036291;IPR023027;IPR000669;IPR008927;IPR013328;	PF08125;PF01232;					COG0246;COG category C;		208	62	146
2042454	core & single copy orthologous	1 shared; 2 shared	IPR036515;IPR002686;	PF01797;					COG1943;COG category L;		208	62	146
2042456	core & single copy orthologous	1 shared; 2 shared	IPR000644;IPR035474;IPR001347;IPR004800;IPR046342;IPR046348;	PF00571;PF01380;					COG0517;COG category M;		208	62	146
2042457	core & single copy orthologous	1 shared; 2 shared	IPR014036;IPR037171;IPR036390;IPR018356;IPR001034;	PF08220;PF00455;					COG1349;COG category K;		208	62	146
2042458	core & single copy orthologous	1 shared; 2 shared	IPR036412;IPR023198;IPR023214;IPR006439;IPR041492;	PF13419;					COG0637;COG category S;		208	62	146
2042459	core & single copy orthologous	1 shared; 2 shared	IPR009693;	PF06923;				Signal Peptide	COG4578;COG category K;		208	62	146
2042460	core & single copy orthologous	1 shared; 2 shared	IPR020904;IPR036291;IPR002347;	PF00106;					COG1028;COG category IQ;		208	62	146
2042461	core & single copy orthologous	1 shared; 2 shared	IPR004716;IPR036665;	PF03829;					COG category G;COG3731;		208	62	146
2042462	core & single copy orthologous	1 shared; 2 shared	IPR011618;IPR004702;IPR011638;	PF07663;PF03612;					COG category G;COG3732;		208	62	146
2042463	core & single copy orthologous	1 shared; 2 shared	IPR004699;	PF03608;					COG category G;COG3730;		208	62	146
2042464	core & single copy orthologous	1 shared; 2 shared	IPR006121;IPR036163;	PF00403;	GO:0055080;GO:0019725;GO:0044424;GO:0009987;GO:0030003;GO:0005623;GO:0043167;GO:0050801;GO:0003674;GO:0042592;GO:0005575;GO:0008			Signal Peptide	COG2608;COG category P;		208	62	146
2042466	core & single copy orthologous	1 shared; 2 shared	IPR038765;IPR002931;	PF01841;				Signal Peptide	COG category E;COG1305;		208	62	146
2042471	core & single copy orthologous	1 shared; 2 shared	IPR036374;IPR000572;IPR022867;	PF00174;					COG category C;COG2041;		208	62	146
2042473	core & single copy orthologous	1 shared; 2 shared	IPR036515;IPR002686;	PF01797;					COG1943;COG category L;		208	62	146
2042479	core & single copy orthologous	1 shared; 2 shared	IPR007712;IPR035093;	PF05016;					COG3668;COG category S;		208	62	146
2042482	core & single copy orthologous	1 shared; 2 shared	IPR014036;IPR036388;IPR036390;IPR037171;IPR018356;IPR001034;	PF08220;PF00455;					COG1349;COG category K;		208	62	146
2042485	core & single copy orthologous	1 shared; 2 shared	IPR007721;IPR023750;IPR023751;	PF05025;					COG4154;COG category G;		208	62	146
2042486	core & single copy orthologous	1 shared; 2 shared	IPR001303;IPR036409;IPR004782;	PF00596;	GO:0044281;GO:0016830;GO:0044238;GO:0044424;GO:0016829;GO:0008152;GO:0005623;GO:0019323;GO:0003674;GO:0071704;GO:0005575;GO:0008				COG0235;COG category G;		208	62	146
2042489	core & single copy orthologous	1 shared; 2 shared	IPR025997;IPR028082;	PF13407;				Signal Peptide	COG category G;COG1879;		208	62	146
2042490	core & single copy orthologous	1 shared; 2 shared	IPR018113;IPR001996;IPR036878;	PF00367;					COG category G;COG1264;		208	62	146
2042491	core & single copy orthologous	1 shared; 2 shared	IPR039697;IPR018211;IPR013460;IPR001670;	PF00465;					COG1454;COG category C;		208	62	146
2042492	core & single copy orthologous	1 shared; 2 shared	IPR015590;IPR016163;IPR029510;IPR016162;IPR016161;	PF00171;					COG category C;COG1012;		208	62	146
2042493	core & single copy orthologous	1 shared; 2 shared	IPR009898;	PF07274;					COG category S;COG3477;		208	62	146
2042494	core & single copy orthologous	1 shared; 2 shared	IPR036721;IPR036291;IPR003148;IPR006036;IPR006037;	PF02080;PF02254;					COG category P;COG0569;		208	62	146
2042495	core & single copy orthologous	1 shared; 2 shared	IPR001678;IPR035926;IPR004573;IPR029063;IPR023267;IPR018314;IPR006027;	PF01029;PF01189;	GO:0044085;GO:0044238;GO:0008757;GO:0005623;GO:0016434;GO:0010467;GO:0006139;GO:0016070;GO:0003674;GO:0022613;GO:0070475;GO:0005				COG category J;COG0144;		208	62	146
2042496	core & single copy orthologous	1 shared; 2 shared	IPR006016;IPR014729;	PF00582;					COG category T;COG0589;		208	62	146
2042903	core & single copy orthologous	1 shared; 2 shared	IPR024169;IPR015421;IPR000192;IPR015422;IPR015424;	PF00266;					COG category E;COG0075;		208	62	146
2042906	core & single copy orthologous	1 shared; 2 shared	IPR019757;IPR019756;IPR019533;IPR000223;IPR019766;IPR019758;IPR036286;	PF10502;					COG0681;COG category U;		208	62	146
2042908	core & single copy orthologous	1 shared; 2 shared	IPR005225;IPR009019;IPR006073;IPR027417;IPR030388;IPR004044;IPR005662;IPR015946;	PF01926;PF07650;					COG1159;COG category S;		208	62	146
2042909	core & single copy orthologous	1 shared; 2 shared	IPR003717;IPR037278;IPR012340;IPR022572;IPR042242;	PF11967;PF02565;					COG1381;COG category L;		208	62	146
2042912	core & single copy orthologous	1 shared; 2 shared	IPR027417;IPR033186;IPR003593;	PF05872;					COG0433;COG category S;		208	62	146
2042913	core & single copy orthologous	1 shared; 2 shared	IPR001853;IPR036249;	PF01323;					COG category Q;COG2761;		208	62	146
2042914	core & single copy orthologous	1 shared; 2 shared	IPR015853;IPR027417;IPR013611;IPR017871;IPR003593;IPR003439;IPR008995;	PF08402;PF00005;					COG3842;COG category P;		208	62	146
2042917	core & single copy orthologous	1 shared; 2 shared	IPR018130;IPR023591;IPR005706;IPR001865;	PF00318;	GO:0044445;GO:0043604;GO:0044271;GO:0044238;GO:0006518;GO:0044391;GO:1901576;GO:1901564;GO:0005623;GO:0005840;GO:0022626;GO:0010				COG category J;COG0052;		208	62	146
2042918	core & single copy orthologous	1 shared; 2 shared	IPR001816;IPR014039;IPR009060;IPR018101;IPR036402;	PF00889;	GO:0043604;GO:1901363;GO:0006518;GO:0044271;GO:0044238;GO:1901576;GO:0009987;GO:1901564;GO:0008152;GO:0034641;GO:0010467;GO:0006				COG0264;COG category J;		208	62	146
2042920	core & single copy orthologous	1 shared; 2 shared	IPR011817;IPR001048;IPR036393;IPR015963;	PF00696;					COG category F;COG0528;		208	62	146
2042921	core & single copy orthologous	1 shared; 2 shared	IPR002661;IPR036191;IPR023584;	PF01765;	GO:0043604;GO:0044271;GO:0006518;GO:0044238;GO:0043021;GO:1901564;GO:1901576;GO:0005623;GO:0010467;GO:0003674;GO:0032984;GO:0005				COG category J;COG0233;		208	62	146
2042922	core & single copy orthologous	1 shared; 2 shared	IPR005952;IPR029033;IPR013078;	PF00300;	GO:0044281;GO:0042866;GO:0006796;GO:0050789;GO:0044238;GO:0044271;GO:0051193;GO:0090407;GO:0034248;GO:0005623;GO:0046434;GO:0050				COG0588;COG category G;		208	62	146
2042923	core & single copy orthologous	1 shared; 2 shared	IPR011055;IPR016047;	PF01551;				Signal Peptide	COG4942;COG category D;		208	62	146
2042932	core & single copy orthologous	1 shared; 2 shared	IPR035932;IPR007451;	PF04356;					COG category S;COG2915;		208	62	146
2042935	core & single copy orthologous	1 shared; 2 shared	IPR000537;IPR044878;IPR030470;IPR006370;IPR039653;	PF01040;					COG category H;COG0382;		208	62	146
2042938	core & single copy orthologous	1 shared; 2 shared	IPR029063;IPR027555;IPR010017;	PF08003;	GO:0044424;GO:0016741;GO:0008152;GO:0008757;GO:0005623;GO:0044464;GO:0003674;GO:0008168;GO:0005622;GO:0005737;GO:0005575;GO:0008				COG0500;COG category J;		208	62	146
2042939	core & single copy orthologous	1 shared; 2 shared	IPR003776;IPR041080;	PF18381;PF02624;					COG category S;COG1944;		208	62	146
2042954	core & single copy orthologous	1 shared; 2 shared	IPR011604;IPR013343;IPR022765;	PF01930;					COG1468;COG category L;		208	62	146
2043066	core & single copy orthologous	1 shared; 2 shared	IPR004617;IPR029052;IPR004843;	PF00149;	GO:0008796;GO:0044281;GO:0006796;GO:0044238;GO:0009987;GO:0008138;GO:1901564;GO:0008152;GO:0016818;GO:0034641;GO:0140096;GO:0006				COG category T;COG0639;		208	62	146
2043068	core & single copy orthologous	1 shared; 2 shared	IPR010438;	PF06291;				Signal Peptide	COG category S;		208	62	146
2043069	core & single copy orthologous	1 shared; 2 shared	IPR010438;	PF06291;				Signal Peptide	COG category M;		208	62	146
2043070	core & single copy orthologous	1 shared; 2 shared	IPR036291;IPR014358;IPR002347;	PF13561;	GO:0044281;GO:0044085;GO:0051289;GO:0044238;GO:1901576;GO:0022607;GO:0016746;GO:0016628;GO:0016627;GO:0003674;GO:0043436;GO:0008				COG0623;COG category I;		208	62	146
2043074	core & single copy orthologous	1 shared; 2 shared	IPR003751;IPR036107;	PF02599;					COG category J;COG1551;		208	62	146
2043076	core & single copy orthologous	1 shared; 2 shared	IPR036141;IPR033441;IPR038198;IPR005582;IPR033440;IPR033439;IPR036388;IPR036390;	PF17193;PF03882;PF17192;					COG3006;COG category D;		208	62	146
2043080	core & single copy orthologous	1 shared; 2 shared	IPR009857;IPR023202;	PF07208;					COG3082;COG category S;		208	62	146
2043081	core & single copy orthologous	1 shared; 2 shared	IPR009057;IPR001647;IPR023772;	PF00440;					COG1309;COG category K;		208	62	146
2043082	core & single copy orthologous	1 shared; 2 shared	IPR043602;IPR032317;IPR006143;	PF00529;PF16576;					COG0845;COG category M;		208	62	146
2043084	core & single copy orthologous	1 shared; 2 shared	IPR000644;IPR015875;IPR046342;IPR005990;IPR001093;IPR013785;	PF00571;PF00478;	GO:0044281;GO:0006796;GO:0009163;GO:1901068;GO:0044271;GO:0044238;GO:0042278;GO:1901576;GO:1901564;GO:0090407;GO:0005623;GO:0072				COG category F;COG0516;		208	62	146
2043087	core & single copy orthologous	1 shared; 2 shared	IPR001674;IPR022310;IPR029062;IPR022955;IPR017926;IPR004739;IPR025777;IPR014729;	PF00958;PF02540;PF00117;	GO:0044281;GO:0006796;GO:0009163;GO:1901068;GO:0044238;GO:0044271;GO:1901576;GO:0003922;GO:1901564;GO:0042278;GO:0090407;GO:0009				COG0518;COG category F;		208	62	146
2043088	core & single copy orthologous	1 shared; 2 shared	IPR009386;	PF06295;					COG3105;COG category S;		208	62	146
2043089	core & single copy orthologous	1 shared; 2 shared	IPR036899;IPR005823;IPR005822;IPR023563;	PF00572;	GO:0043604;GO:0044445;GO:1901363;GO:0044238;GO:0006518;GO:0044271;GO:0044391;GO:1901576;GO:1901564;GO:0005623;GO:0022626;GO:0005				COG0102;COG category J;		208	62	146
2043090	core & single copy orthologous	1 shared; 2 shared	IPR023035;IPR020568;IPR000754;IPR020574;IPR014721;	PF00380;	GO:0044445;GO:0043604;GO:0044085;GO:1901363;GO:0044271;GO:0044238;GO:0006518;GO:0044391;GO:1901564;GO:1901576;GO:0005623;GO:0022				COG category J;COG0103;		208	62	146
2043093	core & single copy orthologous	1 shared; 2 shared						Signal Peptide	COG category S;		208	62	146
2043094	core & single copy orthologous	1 shared; 2 shared	IPR002524;IPR027470;IPR027469;IPR036837;	PF01545;PF16916;					COG category P;COG0053;		208	62	146
2043095	core & single copy orthologous	1 shared; 2 shared	IPR016908;	PF10071;					COG5595;COG category S;		208	62	146
2043097	core & single copy orthologous	1 shared; 2 shared	IPR033878;IPR029479;IPR000415;	PF00881;					COG category C;COG0778;		208	62	146
2043099	core & single copy orthologous	1 shared; 2 shared	IPR005147;IPR045864;IPR020825;IPR012340;IPR005146;IPR004532;IPR036690;IPR002547;IPR009061;IPR033714;IPR045060;IPR005121;IPR04161	PF17759;PF03147;PF03484;PF01588;PF03483;	GO:0043604;GO:0044281;GO:0006518;GO:0044238;GO:0044271;GO:1901564;GO:1901576;GO:0005623;GO:0010467;GO:0006139;GO:0006418;GO:0016				COG category J;COG0072;		208	62	146
2043100	core & single copy orthologous	1 shared; 2 shared	IPR010992;IPR000119;IPR005684;IPR020816;	PF00216;	GO:1901363;GO:0050789;GO:0044424;GO:1903506;GO:0060255;GO:0005623;GO:0031323;GO:0009889;GO:0019219;GO:0050794;GO:0003674;GO:0051				COG category K;COG0776;		208	62	146
2043101	core & single copy orthologous	1 shared; 2 shared	IPR000064;IPR038765;	PF00877;				Signal Peptide	COG0791;COG category M;		208	62	146
2043103	core & single copy orthologous	1 shared; 2 shared	IPR027417;IPR003136;IPR011994;	PF02224;	GO:0043604;GO:0044281;GO:0006796;GO:0044238;GO:0044271;GO:1901564;GO:1901576;GO:0090407;GO:0005623;GO:0009110;GO:0016776;GO:0046				COG0283;COG category F;		208	62	146
2043105	core & single copy orthologous	1 shared; 2 shared	IPR010992;IPR000119;IPR020816;IPR005685;	PF00216;	GO:1901363;GO:0050789;GO:0044424;GO:1903506;GO:0060255;GO:0005623;GO:0031323;GO:0009889;GO:0019219;GO:0050794;GO:0003674;GO:0051				COG category K;COG0776;		208	62	146
2043106	core & single copy orthologous	1 shared; 2 shared	IPR032906;IPR010445;	PF06305;					COG category S;COG3771;		208	62	146
2043107	core & single copy orthologous	1 shared; 2 shared	IPR019734;IPR041166;IPR011990;IPR030865;	PF13176;PF13432;PF18073;				Signal Peptide	COG category G;COG2956;		208	62	146
2043108	core & single copy orthologous	1 shared; 2 shared	IPR018089;IPR011060;IPR001754;IPR014732;IPR047596;IPR013785;	PF00215;	GO:0046112;GO:0044281;GO:0016830;GO:0044238;GO:0044271;GO:1901564;GO:1901576;GO:0005623;GO:0006139;GO:0003674;GO:0005575;GO:0008				COG0284;COG category F;		208	62	146
2043109	core & single copy orthologous	1 shared; 2 shared	IPR005872;IPR036877;IPR001950;	PF01253;					COG0023;COG category J;		208	62	146
2043111	core & single copy orthologous	1 shared; 2 shared	IPR036847;IPR028989;IPR028998;IPR035956;IPR003728;	PF17384;PF02576;	GO:0043604;GO:0044085;GO:0006518;GO:0044271;GO:0044238;GO:1901564;GO:1901576;GO:0022607;GO:0005623;GO:0010467;GO:0042274;GO:0042				COG category J;COG0779;		208	62	146
2043115	core & single copy orthologous	1 shared; 2 shared	IPR015947;IPR002501;IPR015240;IPR032819;IPR036974;IPR020103;IPR014780;	PF09157;PF16198;PF01509;	GO:0044238;GO:0009987;GO:0008152;GO:0006400;GO:0034641;GO:0090304;GO:0016853;GO:0010467;GO:0006139;GO:0016070;GO:0003674;GO:0043				COG0130;COG category J;		208	62	146
2043116	core & single copy orthologous	1 shared; 2 shared	IPR028883;IPR016192;IPR002125;IPR016193;	PF14437;	GO:0044238;GO:0009987;GO:0008152;GO:0006400;GO:0034641;GO:0090304;GO:0010467;GO:0006139;GO:0016070;GO:0043170;GO:0071704;GO:0006				COG0590;COG category FJ;		208	62	146
2043118	core & single copy orthologous	1 shared; 2 shared	IPR019734;IPR023605;IPR011990;						COG category S;COG4785;		208	62	146
2043121	core & single copy orthologous	1 shared; 2 shared	IPR011879;IPR001789;IPR039420;IPR036388;IPR001867;IPR011006;	PF00486;PF00072;					COG0745;COG category K;		208	62	146
2043122	core & single copy orthologous	1 shared; 2 shared	IPR005670;IPR027417;IPR017871;IPR003439;IPR003593;	PF00005;					COG1117;COG category P;		208	62	146
2043125	core & single copy orthologous	1 shared; 2 shared	IPR024370;IPR005673;	PF12849;				Signal Peptide	COG0226;COG category P;		208	62	146
2043128	core & single copy orthologous	1 shared; 2 shared	IPR001341;IPR045865;IPR042199;IPR001048;IPR005260;IPR047962;IPR036393;IPR002912;IPR018042;	PF00696;					COG category E;COG0527;		208	62	146
2043131	core & single copy orthologous	1 shared; 2 shared	IPR030673;IPR048950;IPR022371;IPR003695;IPR043129;	PF02541;	GO:0044281;GO:0006798;GO:0009987;GO:0008152;GO:0006082;GO:0016818;GO:0003674;GO:0006797;GO:0071704;GO:0043436;GO:0008150;GO:0003				COG category FP;COG0248;		208	62	146
2043135	core & single copy orthologous	1 shared; 2 shared	IPR033718;IPR036945;IPR000829;	PF01219;					COG0818;COG category M;		208	62	146
2043136	core & single copy orthologous	1 shared; 2 shared	IPR036458;IPR023025;IPR001991;	PF00375;					COG3633;COG category E;		208	62	146
2043138	core & single copy orthologous	1 shared; 2 shared	IPR036515;IPR002686;	PF01797;					COG1943;COG category L;		208	62	146
2043158	core & single copy orthologous	1 shared; 2 shared	IPR034733;IPR011762;IPR000438;IPR029045;IPR041010;	PF01039;PF17848;					COG category I;COG0777;		208	62	146
2043160	core & single copy orthologous	1 shared; 2 shared	IPR015421;IPR015422;IPR000796;IPR004839;IPR004838;IPR015424;	PF00155;	GO:0044281;GO:1901363;GO:0044238;GO:1901576;GO:1901564;GO:0043648;GO:0005623;GO:0042802;GO:0043167;GO:0003674;GO:0046417;GO:0043				COG category E;COG1448;		208	62	146
2043163	core & single copy orthologous	1 shared; 2 shared	IPR036563;IPR003448;	PF02391;					COG category H;COG0314;		208	62	146
2043165	core & single copy orthologous	1 shared; 2 shared	IPR036522;IPR002820;IPR047594;IPR023045;	PF01967;					COG category H;COG0315;		208	62	146
2043191	core & single copy orthologous	1 shared; 2 shared	IPR016142;IPR019810;IPR036969;IPR002020;IPR024176;IPR010953;IPR016143;	PF00285;					COG category C;COG0372;		208	62	146
2043192	core & single copy orthologous	1 shared; 2 shared	IPR004439;IPR019818;IPR024084;	PF00180;					COG0538;COG category C;		208	62	146
2043196	core & single copy orthologous	1 shared; 2 shared	IPR006696;	PF04241;				Signal Peptide	COG category S;COG2363;		208	62	146
2043197	core & single copy orthologous	1 shared; 2 shared	IPR048646;IPR029063;IPR011224;IPR040739;IPR002877;	PF18125;PF01728;					COG2933;COG category J;		208	62	146
2043199	core & single copy orthologous	1 shared; 2 shared							COG category -;		208	62	146
2043200	core & single copy orthologous	1 shared; 2 shared	IPR036291;IPR022664;IPR023940;IPR022663;IPR000846;	PF05173;PF01113;	GO:0044281;GO:0044238;GO:1901564;GO:1901576;GO:0043648;GO:0005623;GO:0016628;GO:0016627;GO:0003674;GO:0043436;GO:0016491;GO:0005				COG category E;COG0289;		208	62	146
2043201	core & single copy orthologous	1 shared; 2 shared	IPR000277;IPR015421;IPR015422;IPR015424;	PF01053;	GO:0016829;GO:0003962;GO:0016846;GO:0016765;GO:0003674;GO:0003824;GO:0016740;GO:0004123;				COG0626;COG category E;		208	62	146
2043215	core & single copy orthologous	1 shared; 2 shared	IPR015892;IPR001765;IPR036874;	PF00484;	GO:0008270;GO:0016829;GO:0046872;GO:0043169;GO:0043167;GO:0005488;GO:0016835;GO:0004089;GO:0003674;GO:0008150;GO:0003824;GO:0046				COG category P;COG0288;		208	62	146
2043221	core & single copy orthologous	1 shared; 2 shared	IPR036005;IPR029149;IPR007865;IPR000994;IPR001131;	PF00557;PF05195;					COG0006;COG category E;		208	62	146
2043223	core & single copy orthologous	1 shared; 2 shared	IPR009252;	PF06005;	GO:0005622;GO:0044424;GO:0005737;GO:0005623;GO:0005575;GO:0044464;				COG category D;COG3074;		208	62	146
2043224	core & single copy orthologous	1 shared; 2 shared	IPR001267;IPR020633;IPR027417;	PF00265;	GO:0044281;GO:0006796;GO:0044271;GO:0044238;GO:0019136;GO:1901564;GO:1901576;GO:0090407;GO:0005623;GO:0006139;GO:0003674;GO:0009				COG category F;COG1435;		208	62	146
2043229	core & single copy orthologous	1 shared; 2 shared	IPR002781;	PF01925;					COG category S;COG0730;		208	62	146
2043231	core & single copy orthologous	1 shared; 2 shared	IPR006219;IPR006218;IPR013785;	PF00793;					COG category E;COG0722;		208	62	146
2043233	core & single copy orthologous	1 shared; 2 shared	IPR018541;IPR027417;IPR041027;IPR002543;IPR036388;IPR036390;IPR025199;	PF13491;PF01580;PF17854;PF09397;					COG1674;COG category D;		208	62	146
2043239	core & single copy orthologous	1 shared; 2 shared	IPR027417;IPR004472;	PF13500;					COG category H;COG0132;		208	62	146
2043240	core & single copy orthologous	1 shared; 2 shared	IPR005589;	PF03889;					COG category S;COG3036;		208	62	146
2043243	core & single copy orthologous	1 shared; 2 shared	IPR010119;IPR002549;IPR038136;IPR002882;	PF01933;PF01594;					COG0628;COG category S;COG0391;		208	62	146
2043244	core & single copy orthologous	1 shared; 2 shared	IPR013826;IPR049330;IPR023405;IPR013824;IPR005733;IPR006171;IPR003602;IPR013263;IPR013498;IPR013825;IPR023406;IPR034149;IPR01349	PF01751;PF01131;PF01396;PF08272;					COG category L;COG0550;		208	62	146
2043246	core & single copy orthologous	1 shared; 2 shared	IPR007341;	PF04226;					COG category S;COG2261;		208	62	146
2043247	core & single copy orthologous	1 shared; 2 shared	IPR007487;IPR028082;	PF04392;				Signal Peptide	COG2984;COG category S;		208	62	146
2043248	core & single copy orthologous	1 shared; 2 shared	IPR036760;IPR007481;	PF04386;					COG category S;COG2969;		208	62	146
2043251	core & single copy orthologous	1 shared; 2 shared	IPR036152;IPR027475;IPR020827;IPR037152;IPR040919;IPR027474;IPR006034;IPR004550;IPR027473;	PF17763;PF00710;					COG0252;COG category EJ;		208	62	146
2043254	core & single copy orthologous	1 shared; 2 shared	IPR014001;IPR027417;IPR036876;IPR041471;IPR001943;IPR024759;IPR006935;IPR001650;IPR004807;	PF17757;PF04851;PF12344;PF00271;PF02151;					COG0556;COG category L;		208	62	146
2043261	core & single copy orthologous	1 shared; 2 shared	IPR016195;IPR004013;IPR003141;	PF02811;					COG category S;COG0613;		208	62	146
2043262	core & single copy orthologous	1 shared; 2 shared	IPR036895;						COG3663;COG category L;		208	62	146
2043263	core & single copy orthologous	1 shared; 2 shared	IPR023607;IPR034747;IPR022894;IPR013520;IPR038649;IPR012337;IPR013620;IPR036397;IPR034748;	PF00929;PF08411;	GO:1901363;GO:0044238;GO:0043167;GO:0000287;GO:0006139;GO:0016070;GO:0004536;GO:0003674;GO:0046700;GO:1901361;GO:0008408;GO:0008				COG2925;COG category L;		208	62	146
2043340	core & single copy orthologous	1 shared; 2 shared						Signal Peptide	COG category S;		208	62	146
2043341	core & single copy orthologous	1 shared; 2 shared	IPR001059;IPR013185;IPR014722;IPR012340;IPR008991;IPR015365;IPR020599;IPR013852;IPR011768;	PF09285;PF08207;PF01132;	GO:0043604;GO:1901363;GO:0044238;GO:0006518;GO:0044271;GO:1901564;GO:1901576;GO:0005623;GO:0010467;GO:0003674;GO:0006414;GO:0005				COG0231;COG category J;		208	62	146
2043342	core & single copy orthologous	1 shared; 2 shared	IPR005119;IPR000847;IPR036388;IPR036390;	PF00126;PF03466;					COG0583;COG category K;		208	62	146
2043343	core & single copy orthologous	1 shared; 2 shared	IPR016040;IPR036291;	PF13460;					COG0702;COG category GM;		208	62	146
2043344	core & single copy orthologous	1 shared; 2 shared	IPR037401;IPR032710;	PF13577;					COG0702;COG category GM;		208	62	146
2043348	core & single copy orthologous	1 shared; 2 shared	IPR026592;IPR037873;IPR007450;	PF04355;				Signal Peptide	COG2913;COG category M;		208	62	146
2043351	core & single copy orthologous	1 shared; 2 shared	IPR006056;IPR006175;IPR019897;IPR035959;	PF01042;					COG0251;COG category J;		208	62	146
2043352	core & single copy orthologous	1 shared; 2 shared	IPR003730;IPR011324;IPR038371;	PF02578;	GO:0046872;GO:0043169;GO:0043167;GO:0005488;GO:0003674;GO:0005507;GO:0046914;				COG category S;COG1496;		208	62	146
2043373	core & single copy orthologous	1 shared; 2 shared	IPR000836;IPR029057;IPR005904;	PF00156;	GO:0005622;GO:0044424;GO:0005737;GO:0005623;GO:0005575;GO:0044464;				COG category F;COG0634;		208	62	146
2043374	core & single copy orthologous	1 shared; 2 shared	IPR036059;IPR002510;IPR047657;IPR035068;IPR045570;IPR045569;	PF19290;PF01523;PF19289;					COG0312;COG category S;		208	62	146
2043376	core & single copy orthologous	1 shared; 2 shared	IPR007360;	PF04247;					COG3094;COG category S;		208	62	146
2043377	core & single copy orthologous	1 shared; 2 shared	IPR007563;	PF04474;					COG1811;COG category S;		208	62	146
2043378	core & single copy orthologous	1 shared; 2 shared	IPR036551;IPR004507;IPR003382;	PF02441;					COG category H;COG0163;		208	62	146
2043379	core & single copy orthologous	1 shared; 2 shared	IPR011576;IPR011194;IPR012349;	PF01243;					COG3787;COG category S;		208	62	146
2043380	core & single copy orthologous	1 shared; 2 shared	IPR018060;IPR009057;IPR020449;	PF12833;					COG2207;COG category K;		208	62	146
2043386	core & single copy orthologous	1 shared; 2 shared	IPR036511;IPR002616;IPR004803;	PF01702;	GO:0044281;GO:0009163;GO:0044238;GO:0044271;GO:0044424;GO:0009987;GO:1901564;GO:1901576;GO:0008152;GO:0005623;GO:0034641;GO:0006				COG category F;COG0343;		208	62	146
2043389	core & single copy orthologous	1 shared; 2 shared	IPR012751;IPR002059;IPR019844;IPR012340;IPR011129;IPR012156;	PF00313;					COG1278;COG category K;		208	62	146
2043393	core & single copy orthologous	1 shared; 2 shared	IPR001851;IPR027417;IPR017871;IPR003439;IPR003593;	PF00005;PF02653;				Signal Peptide	COG category G;COG category U;COG1129;COG1172;		208	62	146
2043397	core & single copy orthologous	1 shared; 2 shared	IPR001455;IPR036868;	PF01206;	GO:0033554;GO:0019725;GO:0009987;GO:0051716;GO:0006974;GO:0006950;GO:0042592;GO:0050896;GO:0008150;GO:0065007;GO:0055082;GO:0065				COG category O;COG0425;		208	62	146
2043398	core & single copy orthologous	1 shared; 2 shared						Signal Peptide	COG5652;COG category S;		208	62	146
2043399	core & single copy orthologous	1 shared; 2 shared	IPR004136;IPR013785;	PF03060;					COG2070;COG category S;		208	62	146
2043402	core & single copy orthologous	1 shared; 2 shared	IPR005119;IPR000847;IPR036388;IPR036390;	PF00126;PF03466;					COG0583;COG category K;		208	62	146
2043403	core & single copy orthologous	1 shared; 2 shared	IPR005119;	PF03466;					COG0583;COG category K;		208	62	146
2043404	core & single copy orthologous	1 shared; 2 shared	IPR003796;IPR005144;	PF03477;					COG1327;COG category K;		208	62	146
2043405	core & single copy orthologous	1 shared; 2 shared	IPR038068;IPR027354;	PF05166;					COG category S;COG3100;		208	62	146
2043406	core & single copy orthologous	1 shared; 2 shared	IPR007694;IPR007692;IPR016136;IPR003593;IPR027417;IPR036185;IPR007693;	PF03796;PF00772;	GO:0044238;GO:1901576;GO:0051276;GO:0005623;GO:0016818;GO:0006261;GO:0006139;GO:0003674;GO:0005575;GO:0008150;GO:0016787;GO:0032				COG0305;COG category L;		208	62	146
2043409	core & single copy orthologous	1 shared; 2 shared	IPR027417;IPR017871;IPR003439;IPR003593;	PF00005;					COG4604;COG category P;		208	62	146
2043412	core & single copy orthologous	1 shared; 2 shared	IPR004481;IPR004837;IPR044880;	PF01699;					COG category P;COG0530;		208	62	146
2043414	core & single copy orthologous	1 shared; 2 shared	IPR018445;IPR002727;IPR038078;	PF01865;					COG category P;COG1392;		208	62	146
2043415	core & single copy orthologous	1 shared; 2 shared	IPR001204;	PF01384;	GO:0034220;GO:0098656;GO:0022804;GO:0005886;GO:0015291;GO:0005623;GO:0098661;GO:0055085;GO:0003674;GO:0015698;GO:0005575;GO:0008				COG0306;COG category P;		208	62	146
2043416	core & single copy orthologous	1 shared; 2 shared	IPR016476;IPR003646;	PF08239;				Signal Peptide	COG category T;COG3103;		208	62	146
2043418	core & single copy orthologous	1 shared; 2 shared	IPR004839;IPR004838;IPR005861;IPR015421;IPR015422;IPR015424;	PF00155;					COG0079;COG category E;		208	62	146
2043421	core & single copy orthologous	1 shared; 2 shared	IPR029063;IPR004512;IPR015507;IPR002877;	PF01728;					COG0293;COG category J;		208	62	146
2043424	core & single copy orthologous	1 shared; 2 shared	IPR010890;	PF07445;					COG3923;COG category L;		208	62	146
2043425	core & single copy orthologous	1 shared; 2 shared	IPR036188;IPR004099;IPR012999;IPR023753;IPR001100;IPR006258;IPR016156;	PF02852;PF07992;	GO:0044424;GO:0005623;GO:0044464;GO:0005622;GO:0005737;GO:0005575;				COG1249;COG category C;		208	62	146
2043429	core & single copy orthologous	1 shared; 2 shared	IPR005946;IPR000836;IPR029099;IPR029057;IPR037515;IPR000842;	PF13793;PF14572;					COG category F;COG0462;		208	62	146
2043430	core & single copy orthologous	1 shared; 2 shared	IPR013750;IPR014721;IPR020568;IPR004424;IPR036554;IPR006204;	PF00288;PF08544;	GO:0006796;GO:0009987;GO:0008152;GO:0016310;GO:0016772;GO:0016301;GO:0003674;GO:0050515;GO:0008150;GO:0003824;GO:0044237;GO:0016				COG category F;COG1947;		208	62	146
2043433	core & single copy orthologous	1 shared; 2 shared	IPR007300;	PF04172;					COG1346;COG category M;		208	62	146
2043437	core & single copy orthologous	1 shared; 2 shared	IPR015856;IPR027417;IPR017871;IPR003593;IPR003439;	PF00005;		1_Exclusive			COG category S;COG1101;		208	62	146
2043441	core & single copy orthologous	1 shared; 2 shared	IPR000424;IPR012340;IPR011344;	PF00436;					COG0629;COG category L;		208	62	146
2043544	core & single copy orthologous	1 shared; 2 shared	IPR036908;IPR005300;IPR010611;IPR026044;	PF03562;PF06725;				Signal Peptide	COG2821;COG category M;		208	62	146
2043545	core & single copy orthologous	1 shared; 2 shared	IPR035279;	PF17311;				Signal Peptide	COG category S;		208	62	146
2043546	core & single copy orthologous	1 shared; 2 shared	IPR029055;IPR000836;IPR005854;IPR029057;IPR017932;IPR035584;	PF13522;PF00156;					COG category F;COG0034;		208	62	146
2043548	core & single copy orthologous	1 shared; 2 shared	IPR022892;IPR012337;IPR002156;IPR036397;	PF00075;					COG0328;COG category L;		208	62	146
2043549	core & single copy orthologous	1 shared; 2 shared	IPR024074;IPR023434;IPR024073;IPR048268;IPR048267;IPR023437;IPR018223;IPR001518;IPR014729;	PF00764;	GO:0043604;GO:0044281;GO:0044238;GO:0044271;GO:1901576;GO:1901564;GO:0005623;GO:0003674;GO:0043436;GO:0004055;GO:0005575;GO:0016				COG category E;COG0137;		208	62	146
2043550	core & single copy orthologous	1 shared; 2 shared	IPR002201;	PF01075;	GO:0044238;GO:1901576;GO:0005623;GO:0009103;GO:0003674;GO:0008610;GO:0034637;GO:0005575;GO:0008150;GO:1903509;GO:0016740;GO:0016				COG category M;COG0859;		208	62	146
2043554	core & single copy orthologous	1 shared; 2 shared	IPR036938;IPR000326;	PF01569;					COG0671;COG category I;		208	62	146
2043555	core & single copy orthologous	1 shared; 2 shared							COG category -;		208	62	146
2043559	core & single copy orthologous	1 shared; 2 shared	IPR011037;IPR005303;IPR005302;	PF03476;PF03473;					COG3217;COG category S;		208	62	146
2043560	core & single copy orthologous	1 shared; 2 shared	IPR037004;IPR003761;	PF02609;					COG1722;COG category L;		208	62	146
2043561	core & single copy orthologous	1 shared; 2 shared	IPR000092;IPR008949;IPR033749;	PF00348;					COG category H;COG0142;		208	62	146
2043565	core & single copy orthologous	1 shared; 2 shared	IPR026034;IPR007227;	PF04093;					COG2891;COG category M;		208	62	146
2043567	core & single copy orthologous	1 shared; 2 shared	IPR004753;IPR043129;	PF06723;					COG category D;COG1077;		208	62	146
2043569	core & single copy orthologous	1 shared; 2 shared	IPR026008;IPR006083;IPR027417;IPR000764;	PF00485;	GO:0044281;GO:0006796;GO:0044271;GO:0044238;GO:0090407;GO:0005623;GO:0043771;GO:0046390;GO:0006222;GO:0005575;GO:1901293;GO:0008				COG category F;COG0572;		208	62	146
2043570	core & single copy orthologous	1 shared; 2 shared	IPR010550;IPR033704;IPR036157;IPR011962;	PF06559;					COG category F;COG0717;		208	62	146
2043571	core & single copy orthologous	1 shared; 2 shared	IPR009760;	PF07043;					COG5487;COG category S;		208	62	146
2043572	core & single copy orthologous	1 shared; 2 shared	IPR032816;IPR032818;	PF09335;					COG category S;COG0586;		208	62	146
2043574	core & single copy orthologous	1 shared; 2 shared	IPR029063;IPR005271;IPR041698;	PF13649;					COG category Q;COG0500;		208	62	146
2043575	core & single copy orthologous	1 shared; 2 shared	IPR029058;IPR000073;	PF00561;					COG category S;COG0596;		208	62	146
2043576	core & single copy orthologous	1 shared; 2 shared	IPR005621;IPR010985;IPR036835;IPR026577;IPR033761;IPR013321;	PF03925;PF17206;					COG3057;COG category L;		208	62	146
2043580	core & single copy orthologous	1 shared; 2 shared	IPR009045;IPR005073;	PF03411;				Signal Peptide	COG category M;COG3770;		208	62	146
2043586	core & single copy orthologous	1 shared; 2 shared			GO:0044042;GO:0044238;GO:0044424;GO:0009987;GO:0008152;GO:0005977;GO:0005623;GO:0004133;GO:0043170;GO:0003674;GO:0071704;GO:0044				COG1640;COG category G;		208	62	146
2043589	core & single copy orthologous	1 shared; 2 shared	IPR034300;IPR012136;IPR029035;	PF02233;					COG category C;COG1282;		208	62	146
2043591	core & single copy orthologous	1 shared; 2 shared	IPR029026;IPR029028;IPR004384;IPR001537;	PF00588;					COG0565;COG category J;		208	62	146
2043592	core & single copy orthologous	1 shared; 2 shared	IPR001296;IPR013534;IPR011835;	PF00534;PF08323;	GO:0044042;GO:0044238;GO:1901576;GO:0005623;GO:0003674;GO:0006112;GO:0034637;GO:0005575;GO:0008150;GO:0006073;GO:0016740;GO:0016				COG0297;COG category G;		208	62	146
2043599	core & single copy orthologous	1 shared; 2 shared							COG category -;		208	62	146
2043601	core & single copy orthologous	1 shared; 2 shared	IPR023353;IPR007156;	PF04011;				Signal Peptide	COG category S;COG1704;		208	62	146
2043603	core & single copy orthologous	1 shared; 2 shared	IPR007621;	PF04536;				Signal Peptide	COG1512;COG category S;		208	62	146
2043604	core & single copy orthologous	1 shared; 2 shared	IPR036571;IPR003526;IPR020555;	PF02542;					COG0245;COG category I;		208	62	146
2043605	core & single copy orthologous	1 shared; 2 shared	IPR034683;IPR029044;IPR001228;	PF01128;	GO:0016779;GO:0016772;GO:0070567;GO:0003674;GO:0050518;GO:0003824;GO:0016740;				COG category I;COG1211;		208	62	146
2043606	core & single copy orthologous	1 shared; 2 shared	IPR023081;IPR007060;	PF04977;				Signal Peptide	COG category D;COG2919;		208	62	146
2043609	core & single copy orthologous	1 shared; 2 shared	IPR032282;IPR017782;IPR001279;IPR036866;IPR035680;	PF16123;PF00753;					COG0491;COG category S;		208	62	146
2043610	core & single copy orthologous	1 shared; 2 shared	IPR001441;IPR036424;IPR018520;	PF01255;	GO:0016093;GO:0044281;GO:0002094;GO:0044238;GO:0044424;GO:1901576;GO:0009987;GO:1901617;GO:0008152;GO:0005623;GO:0003674;GO:0071				COG category H;COG0020;		208	62	146
2043611	core & single copy orthologous	1 shared; 2 shared	IPR000374;	PF01148;	GO:0044281;GO:0006796;GO:0006650;GO:0044271;GO:0044238;GO:1901564;GO:1901576;GO:0005886;GO:0090407;GO:0005623;GO:0046486;GO:0006			Signal Peptide	COG0575;COG category I;		208	62	146
2043613	core & single copy orthologous	1 shared; 2 shared	IPR039910;IPR023707;IPR010827;IPR000184;IPR034746;	PF07244;PF01103;				Signal Peptide	COG4775;COG category M;		208	62	146
2043616	core & single copy orthologous	1 shared; 2 shared	IPR013114;IPR010084;IPR029069;	PF07977;					COG category I;COG0764;		208	62	146
2043617	core & single copy orthologous	1 shared; 2 shared	IPR001451;IPR029098;IPR018357;IPR037157;IPR010137;IPR011004;	PF00132;PF13720;					COG category M;COG1043;		208	62	146
2043620	core & single copy orthologous	1 shared; 2 shared	IPR007384;IPR036814;IPR023376;	PF04287;					COG category S;COG3098;		208	62	146
2043621	core & single copy orthologous	1 shared; 2 shared	IPR006145;IPR006224;IPR020103;	PF00849;	GO:0044238;GO:0044424;GO:0009987;GO:0008152;GO:0005623;GO:0006400;GO:0034641;GO:0090304;GO:0010467;GO:0016853;GO:0006139;GO:0016				COG0564;COG category J;		208	62	146
2043624	core & single copy orthologous	1 shared; 2 shared	IPR023577;IPR033469;IPR039013;	PF01928;	GO:0016787;GO:0046872;GO:0016818;GO:0043169;GO:0043167;GO:0005488;GO:0016817;GO:0003674;GO:0003824;GO:0050355;GO:0016462;				COG category S;COG3025;		208	62	146
2043625	core & single copy orthologous	1 shared; 2 shared	IPR007413;	PF04317;					COG3106;COG category S;		208	62	146
2043627	core & single copy orthologous	1 shared; 2 shared	IPR039554;IPR001387;IPR010982;	PF13744;					COG5606;COG category K;		208	62	146
2043628	core & single copy orthologous	1 shared; 2 shared	IPR020081;IPR000037;IPR023620;	PF01668;					COG0691;COG category J;		208	62	146
2043633	core & single copy orthologous	1 shared; 2 shared	IPR007485;	PF04390;				Signal Peptide	COG2980;COG category M;		208	62	146
2043634	core & single copy orthologous	1 shared; 2 shared	IPR027417;IPR005790;IPR032780;IPR010372;IPR008921;	PF14840;PF06144;					COG1466;COG category L;		208	62	146
2043637	core & single copy orthologous	1 shared; 2 shared	IPR027417;IPR001977;	PF01121;					COG category F;COG0237;		208	62	146
2043640	core & single copy orthologous	1 shared; 2 shared	IPR012902;IPR001082;IPR045584;	PF07963;PF00114;	GO:0009289;GO:0005623;GO:0044464;GO:0005575;GO:0042995;			Signal Peptide	COG4969;COG category NU;		208	62	146
2043643	core & single copy orthologous	1 shared; 2 shared	IPR017925;IPR024072;IPR001796;IPR012259;	PF00186;					COG category H;COG0262;		208	62	146
2043644	core & single copy orthologous	1 shared; 2 shared	IPR002781;	PF01925;	GO:0016020;GO:0071944;GO:0005886;GO:0005623;GO:0005575;GO:0044464;				COG category S;COG0730;		208	62	146
2043645	core & single copy orthologous	1 shared; 2 shared	IPR000445;IPR004036;IPR004035;IPR011257;IPR005759;IPR003651;IPR003265;IPR023170;	PF00633;PF00730;PF10576;					COG category L;COG0177;		208	62	146
2043646	core & single copy orthologous	1 shared; 2 shared	IPR012006;IPR006674;IPR032828;IPR002646;IPR043519;IPR003607;	PF12627;PF01743;PF01966;					COG category F;COG0617;		208	62	146
2043649	core & single copy orthologous	1 shared; 2 shared	IPR007479;IPR036762;	PF04384;					COG2975;COG category S;		208	62	146
2043650	core & single copy orthologous	1 shared; 2 shared	IPR036010;IPR018298;IPR011536;IPR001041;IPR012675;IPR001055;	PF00111;					COG category C;COG0633;		208	62	146
2043651	core & single copy orthologous	1 shared; 2 shared	IPR028956;	PF15595;					COG category S;		208	62	146
2043653	core & single copy orthologous	1 shared; 2 shared	IPR047216;IPR011335;IPR007569;	PF04480;					COG2852;COG category S;		208	62	146
2043656	core & single copy orthologous	1 shared; 2 shared	IPR035903;IPR011302;IPR016092;IPR000361;IPR017870;	PF01521;					COG0316;COG category C;		208	62	146
2043657	core & single copy orthologous	1 shared; 2 shared	IPR002871;IPR011339;	PF01592;	GO:0044238;GO:0030003;GO:1901564;GO:0005623;GO:0051536;GO:0097428;GO:0043167;GO:0010467;GO:0003674;GO:0005575;GO:0008150;GO:0065				COG0822;COG category C;		208	62	146
2043659	core & single copy orthologous	1 shared; 2 shared	IPR030489;IPR036388;IPR036390;IPR000944;IPR010242;	PF02082;					COG1959;COG category K;		208	62	146
2043661	core & single copy orthologous	1 shared; 2 shared	IPR008332;IPR036631;IPR036388;IPR014048;IPR023546;IPR036217;IPR001497;	PF01035;PF02870;					COG0350;COG category L;		208	62	146
2043725	core & single copy orthologous	1 shared; 2 shared						Signal Peptide	COG category EG;COG0697;		208	62	146
2043726	core & single copy orthologous	1 shared; 2 shared	IPR029058;IPR001375;	PF00326;					COG category S;COG1073;		208	62	146
2043728	core & single copy orthologous	1 shared; 2 shared	IPR002625;IPR036063;IPR022990;	PF01713;					COG2840;COG category S;		208	62	146
2043731	core & single copy orthologous	1 shared; 2 shared	IPR027843;IPR032710;	PF14534;				Signal Peptide	COG category S;		208	62	146
2043733	core & single copy orthologous	1 shared; 2 shared	IPR043133;IPR029139;IPR016428;IPR029500;	PF14819;PF14489;					COG0780;COG category S;		208	62	146
2043734	core & single copy orthologous	1 shared; 2 shared	IPR006543;IPR036412;IPR023214;IPR006549;IPR004446;	PF13242;	GO:0006796;GO:0008270;GO:0009987;GO:0008152;GO:0043167;GO:0000287;GO:0034200;GO:0003674;GO:0042578;GO:0008150;GO:0003824;GO:0044				COG0241;COG category E;		208	62	146
2043736	core & single copy orthologous	1 shared; 2 shared							COG3943;COG category -;		208	62	146
2043737	core & single copy orthologous	1 shared; 2 shared	IPR011204;IPR003497;	PF13310;					COG3943;COG category L;		208	62	146
2043738	core & single copy orthologous	1 shared; 2 shared	IPR010723;IPR006638;IPR004559;IPR007197;IPR013785;IPR034505;	PF06969;PF04055;	GO:0044271;GO:0044424;GO:1901564;GO:1901576;GO:0009987;GO:0008152;GO:0005623;GO:0051188;GO:0051536;GO:0034641;GO:0033014;GO:0051				COG category H;COG0635;		208	62	146
2043740	core & single copy orthologous	1 shared; 2 shared	IPR000515;IPR045621;IPR035906;	PF00528;PF19300;					COG category P;COG0601;		208	62	146
2043741	core & single copy orthologous	1 shared; 2 shared	IPR027417;IPR013563;IPR003439;IPR025966;IPR000515;IPR017871;IPR003593;IPR035906;	PF00005;PF00528;PF12911;PF08352;					COG category P;COG0444;		208	62	146
2043743	core & single copy orthologous	1 shared; 2 shared	IPR036188;IPR037099;IPR005288;IPR027477;IPR003953;	PF00890;					COG category C;COG1053;		208	62	146
2043744	core & single copy orthologous	1 shared; 2 shared	IPR018461;IPR004770;	PF03553;					COG1757;COG category C;		208	62	146
2043746	core & single copy orthologous	1 shared; 2 shared	IPR045865;IPR006674;IPR033655;IPR012675;IPR004811;IPR007685;IPR043519;IPR002912;IPR045600;IPR012676;IPR004095;	PF13291;PF02824;PF19296;PF13328;PF04607;					COG category KT;COG0317;		208	62	146
2043747	core & single copy orthologous	1 shared; 2 shared	IPR015896;IPR006151;IPR036291;IPR036453;IPR015895;IPR018214;IPR036343;IPR000343;	PF00745;PF05201;PF01488;					COG0373;COG category H;		208	62	146
2043749	core & single copy orthologous	1 shared; 2 shared	IPR011913;IPR023030;IPR011914;IPR029056;IPR011611;IPR004821;IPR014729;IPR002173;	PF01467;PF00294;	GO:0006796;GO:0044238;GO:0044424;GO:0009987;GO:0008152;GO:0005623;GO:0016301;GO:0003674;GO:0019200;GO:0071704;GO:0044262;GO:0005				COG category H;COG0615;		208	62	146
2043750	core & single copy orthologous	1 shared; 2 shared	IPR023050;IPR000836;IPR029057;	PF00156;					COG category F;COG2065;		208	62	146
2043751	core & single copy orthologous	1 shared; 2 shared	IPR000297;IPR023058;IPR046357;IPR027304;IPR015391;	PF00639;PF09312;				Signal Peptide	COG0760;COG category M;		208	62	146
2043757	core & single copy orthologous	1 shared; 2 shared	IPR005572;IPR036147;IPR026279;IPR005573;	PF03873;PF03872;					COG3073;COG category T;		208	62	146
2043758	core & single copy orthologous	1 shared; 2 shared	IPR000838;IPR013324;IPR007627;IPR014284;IPR039425;IPR036388;IPR013249;IPR014286;IPR013325;	PF08281;PF04542;					COG category K;COG1595;		208	62	146
2043761	core & single copy orthologous	1 shared; 2 shared	IPR032317;IPR006143;IPR030190;	PF16576;					COG0845;COG category M;		208	62	146
2043762	core & single copy orthologous	1 shared; 2 shared	IPR036412;IPR006423;IPR023214;IPR005519;	PF03767;	GO:0016020;GO:0005623;GO:0031975;GO:0044464;GO:0019867;GO:0071944;GO:0030313;GO:0009279;GO:0030312;GO:0005575;GO:0044462;			Signal Peptide	COG category S;COG2503;		208	62	146
2043763	core & single copy orthologous	1 shared; 2 shared	IPR000819;IPR047620;IPR008330;IPR011356;	PF12404;PF00883;					COG category E;COG0260;		208	62	146
2043764	core & single copy orthologous	1 shared; 2 shared	IPR006358;IPR036953;IPR001437;IPR018151;IPR023459;IPR036805;IPR028624;IPR022691;	PF01272;PF03449;					COG category K;COG0782;		208	62	146
2043767	core & single copy orthologous	1 shared; 2 shared	IPR006059;IPR001188;	PF13416;				Signal Peptide	COG category E;COG0687;		208	62	146
2043768	core & single copy orthologous	1 shared; 2 shared	IPR000740;IPR013805;IPR009012;	PF01025;					COG category O;COG0576;		208	62	146
2043770	core & single copy orthologous	1 shared; 2 shared	IPR007382;	PF04284;				Signal Peptide	COG category S;COG2707;		208	62	146
2043773	core & single copy orthologous	1 shared; 2 shared	IPR023828;IPR000209;IPR015500;IPR034061;IPR036709;IPR005546;IPR036852;	PF03797;PF00082;				Signal Peptide	COG category MOU;COG1404;		208	62	146
2043775	core & single copy orthologous	1 shared; 2 shared	IPR002810;IPR012340;	PF01957;					COG1585;COG category OU;		208	62	146
2043777	core & single copy orthologous	1 shared; 2 shared	IPR005122;IPR002043;IPR036895;IPR018085;	PF03167;	GO:0033554;GO:0044238;GO:0009987;GO:0008152;GO:0016799;GO:0034641;GO:0016798;GO:0004844;GO:0090304;GO:0006139;GO:0003674;GO:0043				COG0692;COG category L;		208	62	146
2043778	core & single copy orthologous	1 shared; 2 shared	IPR001150;IPR011140;IPR019777;	PF01228;	GO:0044281;GO:0044238;GO:0009068;GO:0009987;GO:1901564;GO:0006567;GO:0008152;GO:0006082;GO:0016746;GO:0008861;GO:0016408;GO:1901				COG3445;COG category S;		208	62	146
2043779	core & single copy orthologous	1 shared; 2 shared	IPR015927;IPR036286;	PF00717;					COG2932;COG category K;		208	62	146
2043780	core & single copy orthologous	1 shared; 2 shared	IPR000064;IPR038765;	PF00877;				Signal Peptide	COG0791;COG category M;		208	62	146
2043782	core & single copy orthologous	1 shared; 2 shared	IPR026269;IPR036411;						COG3381;COG category S;		208	62	146
2043783	core & single copy orthologous	1 shared; 2 shared						Signal Peptide	COG category S;		208	62	146
2043788	core & single copy orthologous	1 shared; 2 shared	IPR002180;IPR034964;IPR036467;	PF00885;	GO:0044281;GO:0044271;GO:0044424;GO:1901564;GO:0009987;GO:1901576;GO:0008152;GO:0005623;GO:0034641;GO:0009231;GO:0009110;GO:0000				COG category H;COG0054;		208	62	146
2043789	core & single copy orthologous	1 shared; 2 shared	IPR000926;IPR017945;IPR036144;IPR016299;IPR032677;IPR000422;	PF00925;PF00926;					COG category H;COG0108;		208	62	146
2043791	core & single copy orthologous	1 shared; 2 shared	IPR011549;IPR002734;IPR024072;IPR016192;IPR004794;IPR002125;IPR016193;	PF01872;PF00383;	GO:0044238;GO:0009987;GO:0008152;GO:0034641;GO:0090304;GO:0006139;GO:0016070;GO:0043170;GO:0071704;GO:0008150;GO:0044237;GO:0043				COG category H;COG0117;		208	62	146
2043793	core & single copy orthologous	1 shared; 2 shared	IPR037404;IPR005119;IPR000847;IPR036388;IPR036390;	PF03466;PF00126;					COG0583;COG category K;		208	62	146
2043794	core & single copy orthologous	1 shared; 2 shared	IPR002201;	PF01075;					COG0859;COG category M;		208	62	146
2043796	core & single copy orthologous	1 shared; 2 shared	IPR034704;IPR002150;IPR042105;IPR027491;	PF01197;					COG category J;COG0254;		208	62	146
2043799	core & single copy orthologous	1 shared; 2 shared	IPR014178;IPR036388;IPR028374;IPR036390;IPR008920;IPR000524;	PF07840;PF00392;					COG2186;COG category K;		208	62	146
2043801	core & single copy orthologous	1 shared; 2 shared	IPR003752;IPR022920;IPR023380;	PF02600;				Signal Peptide	COG category O;COG1495;		208	62	146
2043803	core & single copy orthologous	1 shared; 2 shared	IPR000836;IPR023031;IPR004467;IPR029057;	PF00156;					COG category F;COG0461;		208	62	146
2043807	core & single copy orthologous	1 shared; 2 shared	IPR010985;						COG category S;		208	62	146
2043808	core & single copy orthologous	1 shared; 2 shared	IPR007460;IPR038573;	PF04365;					COG category S;COG2929;		208	62	146
2043809	core & single copy orthologous	1 shared; 2 shared	IPR014001;IPR027417;IPR000330;IPR040766;IPR040765;IPR023949;IPR038718;IPR022737;IPR001650;	PF18337;PF00176;PF12137;PF18339;PF00271;					COG0553;COG category K;		208	62	146
2043810	core & single copy orthologous	1 shared; 2 shared						Signal Peptide	COG category -;		208	62	146
2043811	core & single copy orthologous	1 shared; 2 shared	IPR006674;IPR006261;IPR026875;IPR003607;IPR023023;	PF13286;PF01966;					COG category F;COG0232;		208	62	146
2043812	core & single copy orthologous	1 shared; 2 shared	IPR030390;IPR029063;IPR002792;IPR012340;IPR001566;IPR030391;IPR010280;	PF01938;PF05958;					COG2265;COG category J;		208	62	146
2043818	core & single copy orthologous	1 shared; 2 shared	IPR023459;IPR006359;IPR036805;IPR028624;IPR036953;IPR018151;IPR001437;IPR022691;	PF01272;PF03449;					COG0782;COG category K;		208	62	146
2043820	core & single copy orthologous	1 shared; 2 shared	IPR016181;IPR045057;IPR031165;	PF14542;					COG category S;COG2388;		208	62	146
2043821	core & single copy orthologous	1 shared; 2 shared	IPR011607;IPR016193;IPR036914;IPR024051;IPR002695;	PF01808;PF02142;					COG category F;COG0138;		208	62	146
2043822	core & single copy orthologous	1 shared; 2 shared	IPR029009;IPR005130;IPR004644;IPR005131;	PF03315;PF03313;	GO:0016829;GO:0003941;GO:0003674;GO:0016841;GO:0003824;GO:0016840;				COG category E;COG1760;		208	62	146
2043825	core & single copy orthologous	1 shared; 2 shared	IPR011920;IPR004960;	PF03279;					COG1560;COG category M;		208	62	146
2043826	core & single copy orthologous	1 shared; 2 shared	IPR003489;IPR036567;	PF02482;	GO:0044445;GO:2000112;GO:0050789;GO:0044391;GO:0043021;GO:0060255;GO:0034248;GO:0005623;GO:0005840;GO:0022626;GO:0043022;GO:0034				COG category J;COG1544;		208	62	146
2043827	core & single copy orthologous	1 shared; 2 shared	IPR012556;	PF08085;				Signal Peptide	COG5510;COG category S;		208	62	146
2043828	core & single copy orthologous	1 shared; 2 shared	IPR006224;IPR020103;IPR006145;IPR036986;IPR006225;IPR002942;	PF00849;PF01479;					COG0564;COG category J;		208	62	146
2043829	core & single copy orthologous	1 shared; 2 shared	IPR039565;IPR011990;IPR017689;	PF13525;	GO:0031246;GO:0072657;GO:0031230;GO:0051205;GO:0009987;GO:0005623;GO:0071840;GO:0019867;GO:0070727;GO:0032991;GO:0031241;GO:0090			Signal Peptide	COG category M;COG4105;		208	62	146
2043830	core & single copy orthologous	1 shared; 2 shared	IPR017860;IPR022450;IPR000905;IPR017861;IPR043129;	PF00814;	GO:0070525;GO:0044238;GO:0044424;GO:0009987;GO:0008152;GO:0005623;GO:0006400;GO:0034641;GO:0090304;GO:0010467;GO:0006139;GO:0016				COG0533;COG category J;		208	62	146
2043835	core & single copy orthologous	1 shared; 2 shared	IPR018265;IPR037229;IPR001706;IPR021137;	PF01632;	GO:0044445;GO:0044424;GO:0044391;GO:0005623;GO:0005840;GO:0022626;GO:0032991;GO:0003674;GO:0005198;GO:0005575;GO:0043232;GO:1990				COG0291;COG category J;		208	62	146
2043836	core & single copy orthologous	1 shared; 2 shared	IPR035566;IPR005813;	PF00453;	GO:0043933;GO:0044445;GO:0044085;GO:0070925;GO:0044424;GO:0044391;GO:0071826;GO:0009987;GO:0022607;GO:0005623;GO:0022626;GO:0005				COG0292;COG category J;		208	62	146
2043837	core & single copy orthologous	1 shared; 2 shared						Signal Peptide	COG category -;		208	62	146
2043841	core & single copy orthologous	1 shared; 2 shared	IPR025526;IPR007453;IPR043163;IPR042072;	PF04358;					COG2920;COG category P;		208	62	146
2043843	core & single copy orthologous	1 shared; 2 shared	IPR018113;IPR001996;IPR036878;IPR013013;IPR003352;	PF00367;PF02378;					COG category G;COG1263;		208	62	146
2043844	core & single copy orthologous	1 shared; 2 shared	IPR005862;IPR003135;IPR011761;IPR001509;IPR048740;IPR016185;IPR013815;IPR011054;	PF02222;PF01370;					COG0027;COG category F;		208	62	146
2043845	core & single copy orthologous	1 shared; 2 shared	IPR006115;IPR036291;IPR006113;IPR006183;IPR006184;IPR008927;IPR006114;IPR013328;	PF03446;PF00393;					COG category H;COG0362;		208	62	146
2043846	core & single copy orthologous	1 shared; 2 shared	IPR013830;IPR036514;	PF13472;					COG2755;COG category E;		208	62	146
2043852	core & single copy orthologous	1 shared; 2 shared	IPR023945;IPR000600;IPR043129;	PF00480;					COG1940;COG category GK;		208	62	146
2043854	core & single copy orthologous	1 shared; 2 shared	IPR020624;IPR020625;IPR013785;IPR002220;IPR005264;	PF00701;	GO:0044424;GO:0005623;GO:0044464;GO:0005622;GO:0005737;GO:0005575;				COG category H;COG0329;		208	62	146
2043880	core & single copy orthologous	1 shared; 2 shared	IPR023765;IPR039424;IPR000914;IPR030678;	PF00496;				Signal Peptide	COG category E;COG0747;		208	62	146
2043884	core & single copy orthologous	1 shared; 2 shared	IPR001094;IPR029039;IPR008254;	PF00258;					COG0716;COG category C;		208	62	146
2043885	core & single copy orthologous	1 shared; 2 shared	IPR010652;	PF06803;					COG category S;		208	62	146
2043888	core & single copy orthologous	1 shared; 2 shared	IPR001469;IPR020546;IPR036771;IPR036794;	PF02823;					COG0355;COG category C;		208	62	146
2043889	core & single copy orthologous	1 shared; 2 shared	IPR000194;IPR024034;IPR027417;IPR005722;IPR036121;IPR004100;IPR003593;IPR020003;	PF00006;PF02874;					COG category C;COG0055;		208	62	146
2043890	core & single copy orthologous	1 shared; 2 shared	IPR027417;IPR023366;IPR005294;IPR036121;IPR038376;IPR000793;IPR020003;IPR000194;IPR033732;IPR004100;	PF00306;PF00006;PF02874;					COG0056;COG category C;		208	62	146
2043892	core & single copy orthologous	1 shared; 2 shared	IPR000711;IPR026015;	PF00213;					COG category C;COG0712;		208	62	146
2043893	core & single copy orthologous	1 shared; 2 shared	IPR002146;IPR028987;IPR005864;	PF00430;					COG category C;COG0711;		208	62	146
2043894	core & single copy orthologous	1 shared; 2 shared	IPR000568;IPR023011;IPR035908;IPR045082;	PF00119;	GO:0044281;GO:0006796;GO:0034220;GO:0044271;GO:0044238;GO:0090407;GO:1902600;GO:0005623;GO:0016818;GO:0046390;GO:0009142;GO:0009				COG category C;COG0356;		208	62	146
2043895	core & single copy orthologous	1 shared; 2 shared	IPR005953;IPR020537;IPR000454;IPR038662;IPR035921;IPR002379;	PF00137;					COG category C;COG0636;		208	62	146
2043899	core & single copy orthologous	1 shared; 2 shared	IPR003762;IPR004216;IPR024664;IPR009015;	PF02610;PF11762;					COG2160;COG category G;		208	62	146
2043903	core & single copy orthologous	1 shared; 2 shared	IPR027417;IPR017871;IPR003593;IPR003439;	PF00005;					COG category G;COG1129;		208	62	146
2043905	core & single copy orthologous	1 shared; 2 shared	IPR038404;IPR018389;IPR004682;	PF03480;				Signal Peptide	COG category G;COG1638;		208	62	146
2043906	core & single copy orthologous	1 shared; 2 shared	IPR001851;	PF02653;					COG category G;COG1172;		208	62	146
2043908	core & single copy orthologous	1 shared; 2 shared	IPR013658;IPR011042;	PF08450;					COG category G;COG3386;		208	62	146
2043910	core & single copy orthologous	1 shared; 2 shared	IPR043605;IPR010279;IPR043604;	PF05957;PF19029;					COG category S;COG4575;		208	62	146
2043911	core & single copy orthologous	1 shared; 2 shared	IPR009937;	PF07332;					COG category S;COG5393;		208	62	146
2043912	core & single copy orthologous	1 shared; 2 shared	IPR006076;IPR036188;IPR000447;IPR038299;IPR031656;	PF01266;PF16901;					COG category C;COG0578;		208	62	146
2043913	core & single copy orthologous	1 shared; 2 shared							COG category -;		208	62	146
2043920	core & single copy orthologous	1 shared; 2 shared	IPR041542;IPR006710;IPR023296;IPR013320;	PF17851;PF04616;					COG3507;COG category G;		208	62	146
2043922	core & single copy orthologous	1 shared; 2 shared	IPR029063;IPR003682;	PF02527;	GO:0044085;GO:0044238;GO:0005623;GO:0008757;GO:0008170;GO:0010467;GO:0006139;GO:0016070;GO:0003674;GO:0022613;GO:0070475;GO:0005				COG category J;COG0357;		208	62	146
2043923	core & single copy orthologous	1 shared; 2 shared							COG category D;COG2184;		208	62	146
2043927	core & single copy orthologous	1 shared; 2 shared	IPR007486;IPR029024;	PF04391;					COG2979;COG category S;		208	62	146
2043928	core & single copy orthologous	1 shared; 2 shared	IPR000412;IPR047817;IPR013525;	PF01061;					COG1682;COG category GM;		208	62	146
2043929	core & single copy orthologous	1 shared; 2 shared	IPR005705;						COG3524;COG category M;		208	62	146
2043932	core & single copy orthologous	1 shared; 2 shared	IPR003715;	PF02563;				Signal Peptide	COG category M;COG1596;		208	62	146
2043938	core & single copy orthologous	1 shared; 2 shared	IPR007833;	PF05159;					COG3562;COG category M;		208	62	146
2043939	core & single copy orthologous	1 shared; 2 shared	IPR027417;IPR025669;	PF13614;					COG1192;COG category D;		208	62	146
2043940	core & single copy orthologous	1 shared; 2 shared	IPR036900;IPR016055;IPR005843;IPR005845;IPR005844;IPR016066;IPR005846;	PF02879;PF02878;PF00408;PF02880;	GO:0044424;GO:0005623;GO:0044464;GO:0005622;GO:0005829;GO:0005737;GO:0044444;GO:0005575;				COG1109;COG category G;		208	62	146
2043942	core & single copy orthologous	1 shared; 2 shared	IPR029060;IPR002716;	PF01850;					COG1487;COG category S;		208	62	146
2043947	core & single copy orthologous	1 shared; 2 shared	IPR006195;IPR045864;IPR036621;IPR036754;IPR044140;IPR004500;IPR023717;IPR002314;IPR002316;IPR033730;IPR004154;IPR007214;	PF00587;PF04073;PF03129;					COG category J;COG0442;		208	62	146
2043952	core & single copy orthologous	1 shared; 2 shared	IPR018016;IPR035994;IPR000845;IPR010058;	PF01048;					COG2820;COG category F;		208	62	146
2043955	core & single copy orthologous	1 shared; 2 shared	IPR006115;IPR015815;IPR036291;IPR029154;IPR008927;IPR013328;	PF03446;PF14833;					COG category I;COG2084;		208	62	146
2043956	core & single copy orthologous	1 shared; 2 shared	IPR015942;IPR018187;IPR001920;IPR033134;IPR004391;	PF01177;	GO:0044085;GO:0036361;GO:0008881;GO:0009987;GO:1901564;GO:1901576;GO:0047661;GO:0016854;GO:0008152;GO:0071554;GO:0044036;GO:0009				COG category M;COG0796;		208	62	146
2043999	core & single copy orthologous	1 shared; 2 shared	IPR036510;IPR002583;	PF01649;					COG0268;COG category J;		208	62	146
2044004	core & single copy orthologous	1 shared; 2 shared	IPR020846;IPR011701;IPR036259;	PF07690;	GO:0033554;GO:0016020;GO:0009987;GO:0005886;GO:0051716;GO:0005623;GO:0042221;GO:0006974;GO:0044464;GO:0006950;GO:0071944;GO:0046			Signal Peptide	COG category P;COG2223;		208	62	146
2044011	core & single copy orthologous	1 shared; 2 shared	IPR034804;IPR003418;	PF02313;					COG3080;COG category C;		208	62	146
2044015	core & single copy orthologous	1 shared; 2 shared	IPR009006;IPR029066;IPR002986;IPR022653;IPR000183;IPR022657;IPR022644;IPR022643;	PF02784;PF00278;					COG category E;COG0019;		208	62	146
2044016	core & single copy orthologous	1 shared; 2 shared	IPR032831;	PF13627;				Signal Peptide	COG5567;COG category N;		208	62	146
2044018	core & single copy orthologous	1 shared; 2 shared	IPR007076;IPR047525;IPR007077;	PF04994;PF04993;	GO:0033554;GO:0050789;GO:0048583;GO:0010604;GO:0007154;GO:0050794;GO:0019219;GO:0009294;GO:0071495;GO:1903508;GO:0051254;GO:0048				COG category K;COG3070;		208	62	146
2044019	core & single copy orthologous	1 shared; 2 shared	IPR027486;IPR001848;IPR018268;IPR036838;	PF00338;	GO:0043604;GO:0044238;GO:0006518;GO:0044271;GO:0044391;GO:1901564;GO:1901576;GO:0005623;GO:0005840;GO:0010467;GO:0003674;GO:0032				COG category J;COG0051;		208	62	146
2044021	core & single copy orthologous	1 shared; 2 shared	IPR023574;IPR013005;IPR002136;	PF00573;	GO:0043604;GO:0044445;GO:1901363;GO:0044238;GO:0006518;GO:0044271;GO:1901564;GO:1901576;GO:0005623;GO:0005840;GO:0022626;GO:0010				COG category J;COG0088;		208	62	146
2044024	core & single copy orthologous	1 shared; 2 shared	IPR023575;IPR002222;IPR005732;IPR020934;	PF00203;					COG0185;COG category J;		208	62	146
2044025	core & single copy orthologous	1 shared; 2 shared	IPR036394;IPR047867;IPR005727;IPR018260;IPR001063;	PF00237;					COG0091;COG category J;		208	62	146
2044026	core & single copy orthologous	1 shared; 2 shared	IPR004087;IPR005704;IPR036419;IPR004044;IPR018280;IPR001351;IPR009019;IPR015946;	PF00189;PF07650;	GO:0044445;GO:0043604;GO:0044238;GO:0006518;GO:0044271;GO:0044391;GO:1901576;GO:1901564;GO:0005623;GO:0022626;GO:0005840;GO:0010				COG category J;COG0092;		208	62	146
2044027	core & single copy orthologous	1 shared; 2 shared	IPR016180;IPR047873;IPR020798;IPR000114;IPR036920;	PF00252;	GO:0044445;GO:1901363;GO:0044424;GO:0044391;GO:0005623;GO:0022626;GO:0005840;GO:0003674;GO:0032991;GO:0005198;GO:0005575;GO:0043				COG0197;COG category J;		208	62	146
2044028	core & single copy orthologous	1 shared; 2 shared	IPR036049;IPR018254;IPR001854;	PF00831;	GO:0044445;GO:0044424;GO:0044391;GO:0005623;GO:0005840;GO:0022626;GO:0032991;GO:0005575;GO:0043232;GO:1990904;GO:0044422;GO:0015				COG0255;COG category J;		208	62	146
2044029	core & single copy orthologous	1 shared; 2 shared	IPR019979;IPR012340;IPR000266;IPR019984;	PF00366;	GO:0044445;GO:0043604;GO:0044271;GO:0006518;GO:0044238;GO:0044391;GO:1901564;GO:1901576;GO:0005623;GO:0005840;GO:0022626;GO:0010				COG0186;COG category J;		208	62	146
2044031	core & single copy orthologous	1 shared; 2 shared	IPR035965;IPR000014;IPR013767;IPR001610;	PF00989;					COG category KT;COG3829;		208	62	146
2044032	core & single copy orthologous	1 shared; 2 shared	IPR011761;IPR013815;	PF13535;					COG category F;COG0151;		208	62	146
2044033	core & single copy orthologous	1 shared; 2 shared	IPR000801;IPR029058;	PF00756;					COG4947;COG category S;		208	62	146
2044034	core & single copy orthologous	1 shared; 2 shared	IPR005180;IPR035923;	PF03625;				Signal Peptide	COG3439;COG category S;		208	62	146
2044035	core & single copy orthologous	1 shared; 2 shared	IPR025736;IPR042070;IPR041522;IPR008599;	PF17853;PF05651;PF13556;					COG category KT;COG3835;		208	62	146
2044037	core & single copy orthologous	1 shared; 2 shared	IPR018193;IPR018197;IPR036129;IPR004381;	PF02595;					COG1929;COG category G;		208	62	146
2044039	core & single copy orthologous	1 shared; 2 shared	IPR016152;IPR002178;	PF00359;					COG1762;COG category G;		208	62	146
2044046	core & single copy orthologous	1 shared; 2 shared	IPR006315;IPR036709;IPR005546;	PF03797;					COG4625;COG1404;COG category O;		208	62	146
2044047	core & single copy orthologous	1 shared; 2 shared	IPR029056;IPR013749;IPR004625;IPR023685;	PF08543;					COG category H;COG2240;		208	62	146
2044051	core & single copy orthologous	1 shared; 2 shared	IPR013740;IPR013766;IPR002065;IPR018219;IPR036249;	PF08534;					COG2077;COG category O;		208	62	146
2044052	core & single copy orthologous	1 shared; 2 shared	IPR028053;IPR038221;IPR019998;IPR047196;IPR001708;IPR028055;	PF14849;PF02096;				Signal Peptide	COG0706;COG category U;		208	62	146
2044053	core & single copy orthologous	1 shared; 2 shared	IPR003736;IPR006683;IPR029069;	PF03061;					COG2050;COG category Q;		208	62	146
2044062	core & single copy orthologous	1 shared; 2 shared	IPR003501;IPR013011;IPR036095;	PF02302;					COG category G;COG3414;		208	62	146
2044064	core & single copy orthologous	1 shared; 2 shared	IPR005807;IPR038379;IPR001901;	PF00584;					COG0690;COG category U;		208	62	146
2044065	core & single copy orthologous	1 shared; 2 shared	IPR047050;IPR006645;IPR014722;IPR008991;IPR005824;IPR043425;IPR001062;IPR036735;IPR015869;	PF02357;PF00467;					COG0250;COG category K;		208	62	146
2044067	core & single copy orthologous	1 shared; 2 shared	IPR023673;IPR028364;IPR005878;IPR016095;IPR023674;IPR002143;	PF00687;	GO:0044445;GO:0043604;GO:0044085;GO:1901363;GO:0044238;GO:0044271;GO:0006518;GO:0044391;GO:1901564;GO:1901576;GO:0005623;GO:0005				COG0081;COG category J;		208	62	146
2044072	core & single copy orthologous	1 shared; 2 shared	IPR014030;IPR014031;IPR020841;IPR018201;IPR000794;IPR016039;	PF00109;PF02801;					COG category IQ;COG0304;		208	62	146
2044076	core & single copy orthologous	1 shared; 2 shared	IPR036188;						COG category C;COG0644;		208	62	146
2044077	core & single copy orthologous	1 shared; 2 shared	IPR002363;IPR001790;IPR043141;IPR022973;IPR047865;	PF00466;	GO:0043604;GO:0044445;GO:0006518;GO:0044238;GO:0044271;GO:0044391;GO:1901576;GO:1901564;GO:0005623;GO:0022626;GO:0005840;GO:0010				COG category J;COG0244;		208	62	146
2044078	core & single copy orthologous	1 shared; 2 shared	IPR013823;IPR008932;IPR000206;IPR036235;IPR014719;	PF00542;PF16320;					COG0222;COG category J;		208	62	146
2044079	core & single copy orthologous	1 shared; 2 shared	IPR000801;IPR029058;	PF00756;					COG category S;COG2819;		208	62	146
2044084	core & single copy orthologous	1 shared; 2 shared	IPR035994;IPR000845;IPR010049;	PF01048;					COG category F;COG0775;		208	62	146
2044087	core & single copy orthologous	1 shared; 2 shared	IPR039446;IPR013559;IPR039445;	PF13309;PF08348;					COG2964;COG category S;		208	62	146
2044089	core & single copy orthologous	1 shared; 2 shared	IPR003787;IPR027396;IPR017462;	PF02635;					COG2923;COG category P;		208	62	146
2044090	core & single copy orthologous	1 shared; 2 shared	IPR027396;IPR007215;	PF04077;					COG category P;COG2168;		208	62	146
2044094	core & single copy orthologous	1 shared; 2 shared	IPR007081;IPR042102;IPR000722;IPR006592;IPR045867;IPR012754;IPR007066;IPR007080;IPR044893;IPR007083;IPR038120;	PF00623;PF04983;PF04997;PF04998;PF05000;	GO:0061695;GO:0044424;GO:0005623;GO:0030880;GO:0032991;GO:0005575;GO:1990234;GO:1902494;GO:0044464;GO:0005622;GO:0000428;				COG category K;COG0086;		208	62	146
2044099	core & single copy orthologous	1 shared; 2 shared	IPR014026;IPR036291;IPR028359;IPR014027;IPR017476;IPR036220;IPR001732;IPR008927;	PF03720;PF03721;PF00984;					COG0677;COG category M;		208	62	146
2044101	core & single copy orthologous	1 shared; 2 shared	IPR027302;IPR036651;IPR001637;IPR004809;IPR027303;IPR008146;IPR008147;IPR014746;	PF03951;PF00120;					COG category E;COG0174;		208	62	146
2044114	core & single copy orthologous	1 shared; 2 shared	IPR023765;IPR039424;IPR000914;IPR030678;	PF00496;				Signal Peptide	COG category E;COG0747;		208	62	146
2044115	core & single copy orthologous	1 shared; 2 shared	IPR027417;IPR020591;IPR013317;IPR017788;	PF00308;	GO:2000112;GO:0050789;GO:0044238;GO:1901576;GO:0060255;GO:0005623;GO:0019219;GO:0050794;GO:0006261;GO:0006139;GO:2000113;GO:0051				COG0593;COG category L;		208	62	146
2044116	core & single copy orthologous	1 shared; 2 shared	IPR027417;IPR017871;IPR005895;IPR003439;IPR003593;	PF00005;					COG4133;COG category P;		208	62	146
2044119	core & single copy orthologous	1 shared; 2 shared	IPR007078;	PF04995;					COG category U;COG3114;		208	62	146
2044120	core & single copy orthologous	1 shared; 2 shared	IPR004329;IPR036127;IPR012340;	PF03100;				Signal Peptide	COG2332;COG category O;		208	62	146
2044121	core & single copy orthologous	1 shared; 2 shared	IPR003568;IPR032523;IPR003567;IPR002541;	PF16327;PF01578;					COG1138;COG category O;		208	62	146
2044124	core & single copy orthologous	1 shared; 2 shared	IPR035684;IPR036695;IPR009080;IPR001412;IPR008909;IPR001278;IPR005148;IPR014729;	PF00750;PF05746;PF03485;	GO:0043604;GO:0044281;GO:0016875;GO:0044238;GO:0006518;GO:0044271;GO:1901564;GO:1901576;GO:0005623;GO:0010467;GO:0006139;GO:0006				COG category J;COG0018;		208	62	146
2044126	core & single copy orthologous	1 shared; 2 shared	IPR008816;	PF05433;	GO:0016020;GO:0005623;GO:0031975;GO:0044464;GO:0019867;GO:0071944;GO:0030313;GO:0009279;GO:0030312;GO:0005575;GO:0044462;			Signal Peptide	COG category M;COG3133;		208	62	146
2044129	core & single copy orthologous	1 shared; 2 shared	IPR029062;IPR002161;IPR021196;	PF01174;	GO:0044281;GO:0006796;GO:0044271;GO:0042816;GO:1901564;GO:1901576;GO:0090407;GO:0005623;GO:0009110;GO:0032991;GO:0042364;GO:0005				COG category F;COG0311;		208	62	146
2044130	core & single copy orthologous	1 shared; 2 shared	IPR001852;IPR033755;IPR013785;IPR011060;	PF01680;					COG category H;COG0214;		208	62	146
2044133	core & single copy orthologous	1 shared; 2 shared	IPR011088;	PF07509;				Signal Peptide	COG category S;		208	62	146
2044134	core & single copy orthologous	1 shared; 2 shared	IPR032466;IPR001130;IPR015991;IPR018228;	PF01026;	GO:0004518;GO:0090305;GO:0044238;GO:0009987;GO:0008152;GO:0034641;GO:0090304;GO:0006139;GO:0006308;GO:0043170;GO:0004536;GO:0003				COG0084;COG category L;		208	62	146
2044136	core & single copy orthologous	1 shared; 2 shared	IPR010985;IPR022789;IPR038296;	PF03693;					COG3609;COG category K;		208	62	146
2044137	core & single copy orthologous	1 shared; 2 shared	IPR015199;IPR027417;IPR008921;IPR004622;	PF09115;PF13177;	GO:0061695;GO:0044238;GO:0044424;GO:1901576;GO:0009987;GO:0008152;GO:0005623;GO:0034641;GO:0090304;GO:0006261;GO:0006139;GO:0009				COG0470;COG category L;		208	62	146
2044138	core & single copy orthologous	1 shared; 2 shared	IPR039430;IPR018094;IPR018095;IPR027417;	PF02223;	GO:0044281;GO:0009147;GO:0006796;GO:0006233;GO:0044271;GO:0044238;GO:1901576;GO:1901564;GO:0090407;GO:0005623;GO:0016776;GO:0006				COG category F;COG0125;		208	62	146
2044143	core & single copy orthologous	1 shared; 2 shared	IPR002306;IPR024109;IPR001412;IPR002305;IPR014729;	PF00579;					COG0180;COG category J;		208	62	146
2044144	core & single copy orthologous	1 shared; 2 shared	IPR011067;IPR003477;	PF02452;					COG2337;COG category L;		208	62	146
2044145	core & single copy orthologous	1 shared; 2 shared	IPR037914;IPR007159;IPR039052;	PF04014;					COG category T;COG2336;		208	62	146
2044146	core & single copy orthologous	1 shared; 2 shared	IPR036412;IPR023214;IPR037512;IPR023198;IPR041492;IPR006439;	PF13419;	GO:0033554;GO:0006796;GO:0044238;GO:0005623;GO:0006139;GO:0003674;GO:0042578;GO:0005575;GO:0050896;GO:0008150;GO:0016311;GO:0006				COG0546;COG category G;		208	62	146
2044147	core & single copy orthologous	1 shared; 2 shared	IPR001640;	PF01790;					COG0682;COG category M;		208	62	146
2044149	core & single copy orthologous	1 shared; 2 shared	IPR022927;IPR020476;IPR000086;IPR015797;IPR020084;	PF00293;	GO:0050789;GO:0044238;GO:0060255;GO:0005623;GO:0016818;GO:0006139;GO:0016070;GO:0003674;GO:0016071;GO:0046700;GO:1901361;GO:0010				COG0494;COG category L;		208	62	146
2044150	core & single copy orthologous	1 shared; 2 shared	IPR020920;IPR037396;IPR008259;IPR012133;IPR000262;IPR013785;	PF01070;					COG1304;COG category C;		208	62	146
2044159	core & single copy orthologous	1 shared; 2 shared	IPR009057;IPR001647;	PF00440;					COG1309;COG category K;		208	62	146
2044161	core & single copy orthologous	1 shared; 2 shared	IPR006750;	PF04657;					COG3238;COG category S;		208	62	146
2044163	core & single copy orthologous	1 shared; 2 shared	IPR001155;IPR013785;IPR044152;	PF00724;					COG1902;COG category C;		208	62	146
2044167	core & single copy orthologous	1 shared; 2 shared	IPR010203;IPR014339;IPR005493;IPR036704;	PF03737;					COG category H;COG0684;		208	62	146
2044172	core & single copy orthologous	1 shared; 2 shared	IPR036264;IPR005941;IPR011650;IPR002933;	PF07687;PF01546;					COG category E;COG0624;		208	62	146
2044173	core & single copy orthologous	1 shared; 2 shared	IPR018422;IPR006153;	PF00999;					COG0025;COG category P;		208	62	146
2044174	core & single copy orthologous	1 shared; 2 shared	IPR036868;IPR001455;	PF01206;				Signal Peptide	COG0425;COG category O;		208	62	146
2044175	core & single copy orthologous	1 shared; 2 shared	IPR010582;IPR020835;IPR024711;IPR024708;IPR018028;IPR002226;IPR011614;IPR040333;	PF06628;PF00199;	GO:0016684;GO:1901363;GO:0016999;GO:0051187;GO:0005623;GO:0020037;GO:0098754;GO:1990748;GO:0003674;GO:0016209;GO:0016491;GO:0005				COG0753;COG category P;		208	62	146
2044177	core & single copy orthologous	1 shared; 2 shared	IPR011256;						COG3708;COG category K;		208	62	146
2044178	core & single copy orthologous	1 shared; 2 shared	IPR013126;IPR029047;IPR018181;IPR029048;IPR043129;IPR012725;	PF00012;					COG0443;COG category O;		208	62	146
2044179	core & single copy orthologous	1 shared; 2 shared	IPR015867;IPR011322;IPR002187;	PF00543;					COG0347;COG category K;		208	62	146
2044180	core & single copy orthologous	1 shared; 2 shared							COG category -;		208	62	146
2044181	core & single copy orthologous	1 shared; 2 shared							COG category S;COG4640;		208	62	146
2044186	core & single copy orthologous	1 shared; 2 shared	IPR018022;IPR039657;IPR027417;	PF01715;	GO:0140101;GO:0044238;GO:0009987;GO:0008152;GO:0006400;GO:0034641;GO:0090304;GO:0010467;GO:0006139;GO:0016070;GO:0140098;GO:0043				COG category F;COG0324;		208	62	146
2044187	core & single copy orthologous	1 shared; 2 shared	IPR026262;IPR007337;IPR013321;	PF04221;					COG3077;COG category L;		208	62	146
2044188	core & single copy orthologous	1 shared; 2 shared	IPR007712;IPR035093;IPR004386;	PF15738;					COG category S;COG3041;		208	62	146
2044191	core & single copy orthologous	1 shared; 2 shared	IPR017039;IPR023679;	PF03631;					COG category S;COG1295;		208	62	146
2044193	core & single copy orthologous	1 shared; 2 shared	IPR015886;IPR010979;IPR012319;IPR000214;IPR020629;IPR010663;IPR015887;IPR035937;	PF01149;PF06827;PF06831;					COG category L;COG0266;		208	62	146
2044196	core & single copy orthologous	1 shared; 2 shared	IPR020904;IPR036291;IPR011284;IPR002347;	PF13561;	GO:0044281;GO:1901363;GO:0044238;GO:1901576;GO:0016746;GO:0003674;GO:0043436;GO:0008610;GO:0016491;GO:0008150;GO:0019752;GO:0016				COG category IQ;COG1028;		208	62	146
2044200	core & single copy orthologous	1 shared; 2 shared	IPR001227;IPR016036;IPR014043;IPR016035;IPR024925;IPR004410;	PF00698;					COG category I;COG0331;		208	62	146
2044202	core & single copy orthologous	1 shared; 2 shared	IPR000092;IPR008949;IPR033749;	PF00348;					COG category H;COG0142;		208	62	146
2044203	core & single copy orthologous	1 shared; 2 shared	IPR028909;IPR018258;IPR001787;IPR036164;	PF00829;	GO:0003674;GO:0005198;GO:0003735;				COG0261;COG category J;		208	62	146
2044204	core & single copy orthologous	1 shared; 2 shared	IPR018261;IPR001684;	PF01016;	GO:0044445;GO:0044424;GO:0044391;GO:0005623;GO:0005840;GO:0022626;GO:0032991;GO:0003674;GO:0005198;GO:0005575;GO:0043232;GO:1990				COG0211;COG category J;		208	62	146
2044208	core & single copy orthologous	1 shared; 2 shared	IPR000836;IPR029057;	PF00156;					COG category S;COG1040;		208	62	146
2044211	core & single copy orthologous	1 shared; 2 shared	IPR003719;	PF02567;					COG category S;COG0384;		208	62	146
2044213	core & single copy orthologous	1 shared; 2 shared	IPR002052;IPR029063;IPR007848;IPR022882;	PF05175;	GO:0044238;GO:0005623;GO:0008757;GO:0006400;GO:0008170;GO:0010467;GO:0006139;GO:0016070;GO:0003674;GO:0005575;GO:0008150;GO:0016				COG category J;COG4123;		208	62	146
2044214	core & single copy orthologous	1 shared; 2 shared	IPR012347;IPR009078;IPR008331;IPR002177;IPR023188;	PF00210;					COG category P;COG0783;		208	62	146
2044216	core & single copy orthologous	1 shared; 2 shared	IPR014748;IPR018376;IPR029045;IPR001753;IPR010198;	PF00378;					COG category H;COG0447;		208	62	146
2044228	core & single copy orthologous	1 shared; 2 shared	IPR001731;IPR013785;IPR030656;	PF00490;					COG0113;COG category H;		208	62	146
2044229	core & single copy orthologous	1 shared; 2 shared	IPR013751;IPR016039;IPR004655;IPR013747;	PF08541;PF08545;	GO:0044281;GO:0044238;GO:0009987;GO:0008152;GO:0006082;GO:0016746;GO:0003674;GO:0071704;GO:0043436;GO:0008150;GO:0003824;GO:0044				COG0332;COG category I;		208	62	146
2044230	core & single copy orthologous	1 shared; 2 shared	IPR003358;IPR029063;	PF02390;	GO:0044238;GO:0043527;GO:0005623;GO:0008757;GO:0006400;GO:0034708;GO:0010467;GO:0006139;GO:0016070;GO:0003674;GO:0032991;GO:0005				COG category J;COG0220;		208	62	146
2044231	core & single copy orthologous	1 shared; 2 shared	IPR007416;	PF04320;					COG3171;COG category S;		208	62	146
2044232	core & single copy orthologous	1 shared; 2 shared	IPR003425;	PF02325;					COG category S;COG0762;		208	62	146
2044233	core & single copy orthologous	1 shared; 2 shared	IPR030679;IPR027417;IPR017871;IPR003593;IPR003439;	PF00005;					COG1126;COG category E;		208	62	146
2044235	core & single copy orthologous	1 shared; 2 shared	IPR001638;IPR018313;	PF00497;				Signal Peptide	COG category ET;COG0834;		208	62	146
2044236	core & single copy orthologous	1 shared; 2 shared	IPR035977;IPR047621;IPR000473;	PF00444;					COG0257;COG category J;		208	62	146
2044237	core & single copy orthologous	1 shared; 2 shared	IPR034704;IPR002150;IPR027493;IPR042105;	PF01197;					COG category J;COG0254;		208	62	146
2044238	core & single copy orthologous	1 shared; 2 shared	IPR026019;IPR011060;IPR000056;IPR013785;	PF00834;	GO:0044281;GO:0006796;GO:0044238;GO:1901564;GO:0005623;GO:0006739;GO:0043167;GO:0019323;GO:0016853;GO:0006139;GO:0003674;GO:0009				COG0036;COG category G;		208	62	146
2044239	core & single copy orthologous	1 shared; 2 shared	IPR003231;IPR009081;IPR036736;IPR006162;	PF00550;	GO:0044281;GO:0006796;GO:0044238;GO:1901576;GO:1901271;GO:0090407;GO:0005623;GO:0043167;GO:0009247;GO:0003674;GO:0043436;GO:0044				COG category IQ;COG0236;		208	62	146
2044240	core & single copy orthologous	1 shared; 2 shared	IPR005019;IPR011257;IPR004597;	PF03352;					COG2818;COG category L;		208	62	146
2044242	core & single copy orthologous	1 shared; 2 shared	IPR018392;IPR011055;IPR016047;IPR036779;	PF01476;PF01551;	GO:0016020;GO:0005623;GO:0031975;GO:0044464;GO:0019867;GO:0071944;GO:0030313;GO:0009279;GO:0030312;GO:0005575;GO:0044462;			Signal Peptide	COG1388;COG category M;		208	62	146
2044244	core & single copy orthologous	1 shared; 2 shared	IPR018392;IPR036779;	PF01476;				Signal Peptide	COG1388;COG category M;		208	62	146
2044246	core & single copy orthologous	1 shared; 2 shared	IPR030048;IPR036523;IPR002828;	PF01975;					COG0496;COG category S;		208	62	146
2044247	core & single copy orthologous	1 shared; 2 shared	IPR042214;IPR043165;IPR011760;IPR020119;IPR001656;IPR020103;	PF01142;	GO:0044238;GO:0009987;GO:0008152;GO:0034641;GO:0090304;GO:0016853;GO:0006139;GO:0016070;GO:0003674;GO:0043170;GO:0071704;GO:0008				COG0585;COG category J;		208	62	146
2044248	core & single copy orthologous	1 shared; 2 shared	IPR020861;IPR000652;IPR022896;IPR013785;IPR035990;	PF00121;	GO:0044281;GO:0042866;GO:0006796;GO:0044238;GO:0044271;GO:0090407;GO:0005623;GO:0046434;GO:0016853;GO:0046390;GO:1901616;GO:0009				COG category G;COG0149;		208	62	146
2044249	core & single copy orthologous	1 shared; 2 shared	IPR009328;	PF06173;				Signal Peptide	COG4811;COG category S;		208	62	146
2044251	core & single copy orthologous	1 shared; 2 shared	IPR004700;	PF03609;				Signal Peptide	COG3715;COG category G;		208	62	146
2044252	core & single copy orthologous	1 shared; 2 shared	IPR004720;IPR013789;IPR004701;IPR036662;IPR036667;IPR033887;IPR018455;	PF03610;PF03830;					COG category G;COG2893;		208	62	146
2044262	core & single copy orthologous	1 shared; 2 shared	IPR010994;IPR004509;	PF12836;				Signal Peptide	COG1555;COG category L;		208	62	146
2044263	core & single copy orthologous	1 shared; 2 shared	IPR007340;	PF04225;					COG3061;COG category M;		208	62	146
2044267	core & single copy orthologous	1 shared; 2 shared	IPR006032;IPR005679;IPR012340;	PF00164;	GO:0043604;GO:0006518;GO:0044238;GO:0044271;GO:0044424;GO:0009987;GO:1901564;GO:1901576;GO:0008152;GO:0005623;GO:0005840;GO:0034				COG category J;COG0048;		208	62	146
2044268	core & single copy orthologous	1 shared; 2 shared	IPR023798;IPR005717;IPR036823;IPR000235;IPR020606;	PF00177;	GO:0044445;GO:0043604;GO:0044085;GO:1901363;GO:0044271;GO:0044238;GO:0006518;GO:0044391;GO:1901576;GO:1901564;GO:0022607;GO:0005				COG0049;COG category J;		208	62	146
2044269	core & single copy orthologous	1 shared; 2 shared	IPR047872;IPR014721;IPR027417;IPR009000;IPR000640;IPR004540;IPR009022;IPR005517;IPR005225;IPR020568;IPR035649;IPR041095;IPR03564	PF00679;PF00009;PF03144;PF14492;PF03764;					COG0480;COG category J;		208	62	146
2044271	core & single copy orthologous	1 shared; 2 shared	IPR037041;IPR046357;IPR027304;IPR036611;IPR001179;IPR008881;IPR008880;IPR005215;	PF05698;PF00254;PF05697;	GO:0044424;GO:0005623;GO:0044464;GO:0005622;GO:0005737;GO:0005575;				COG0544;COG category D;		208	62	146
2044288	core & single copy orthologous	1 shared; 2 shared	IPR021490;	PF11342;					COG category S;		208	62	146
2044290	core & single copy orthologous	1 shared; 2 shared	IPR007460;IPR038573;	PF04365;					COG category S;COG2929;		208	62	146
2044291	core & single copy orthologous	1 shared; 2 shared	IPR006549;IPR036412;IPR023214;IPR010023;	PF08282;PF00702;					COG1778;COG category S;		208	62	146
2044292	core & single copy orthologous	1 shared; 2 shared	IPR029066;IPR001608;IPR011078;	PF01168;	GO:1901363;GO:0097159;GO:0019842;GO:0036094;GO:0005623;GO:0030170;GO:0044464;GO:0043167;GO:0005488;GO:0008144;GO:0043168;GO:0003				COG category S;COG0325;		208	62	146
2044294	core & single copy orthologous	1 shared; 2 shared	IPR006464;IPR016181;IPR000182;IPR043690;	PF00583;					COG0454;COG category K;		208	62	146
2044297	core & single copy orthologous	1 shared; 2 shared	IPR016181;IPR000182;	PF00583;					COG0454;COG category K;		208	62	146
2044298	core & single copy orthologous	1 shared; 2 shared	IPR004839;IPR015421;IPR005861;IPR015422;IPR001917;IPR015424;	PF00155;					COG0079;COG category E;		208	62	146
2044299	core & single copy orthologous	1 shared; 2 shared	IPR006543;IPR020566;IPR036412;IPR023214;IPR000807;IPR020565;IPR005954;IPR020568;IPR038494;IPR006549;	PF13242;PF00475;	GO:0044281;GO:0044238;GO:1901564;GO:1901576;GO:0003674;GO:0043436;GO:0008150;GO:0004424;GO:0019752;GO:0006520;GO:0006547;GO:0008				COG0131;COG category E;		208	62	146
2044306	core & single copy orthologous	1 shared; 2 shared	IPR004651;IPR013785;IPR011060;IPR006062;	PF00977;	GO:0016763;GO:0003674;GO:0000107;GO:0003824;GO:0016757;GO:0016740;				COG category E;COG0107;		208	62	146
2044307	core & single copy orthologous	1 shared; 2 shared	IPR029068;IPR004360;IPR037523;	PF00903;					COG0346;COG category E;		208	62	146
2044310	core & single copy orthologous	1 shared; 2 shared	IPR025708;IPR002942;IPR036986;	PF01479;	GO:0044238;GO:0044424;GO:0009987;GO:0008152;GO:0005623;GO:0034641;GO:0090304;GO:0006139;GO:0016070;GO:0043170;GO:0071704;GO:0005				COG category J;COG1188;		208	62	146
2044314	core & single copy orthologous	1 shared; 2 shared	IPR039104;IPR006148;IPR005900;IPR037171;	PF01182;	GO:0044281;GO:0006796;GO:0044238;GO:1901564;GO:0005623;GO:0006739;GO:0006139;GO:0003674;GO:0009117;GO:0017057;GO:0005575;GO:0008				COG0363;COG category G;		208	62	146
2044316	core & single copy orthologous	1 shared; 2 shared	IPR001920;IPR004380;IPR033134;IPR015942;	PF01177;					COG category M;COG1794;		208	62	146
2044326	core & single copy orthologous	1 shared; 2 shared	IPR011334;IPR020568;IPR004463;IPR015870;	PF03331;					COG0774;COG category M;		208	62	146
2044327	core & single copy orthologous	1 shared; 2 shared	IPR045061;IPR000158;IPR024757;IPR018316;IPR020805;IPR008280;IPR003008;IPR036525;	PF00091;PF12327;	GO:1901363;GO:0035639;GO:0005623;GO:0016818;GO:0019001;GO:0043167;GO:0003674;GO:0005575;GO:0008150;GO:0000166;GO:0016787;GO:0032				COG category D;COG0206;		208	62	146
2044328	core & single copy orthologous	1 shared; 2 shared	IPR003494;IPR020823;IPR043129;	PF14450;PF02491;	GO:0016020;GO:0044425;GO:0009987;GO:0005886;GO:0005623;GO:0009898;GO:0044464;GO:0051301;GO:0071944;GO:0005575;GO:0098562;GO:0008				COG0849;COG category D;		208	62	146
2044329	core & single copy orthologous	1 shared; 2 shared	IPR013685;IPR026579;IPR005548;IPR034746;IPR045335;	PF08478;PF03799;					COG1589;COG category D;		208	62	146
2044330	core & single copy orthologous	1 shared; 2 shared	IPR011095;IPR011127;IPR011761;IPR016185;IPR005905;IPR000291;IPR013815;	PF01820;PF07478;					COG category F;COG1181;		208	62	146
2044331	core & single copy orthologous	1 shared; 2 shared	IPR036615;IPR000713;IPR004101;IPR013221;IPR005758;IPR036565;	PF08245;PF02875;PF01225;					COG category M;COG0773;		208	62	146
2044333	core & single copy orthologous	1 shared; 2 shared	IPR013437;IPR001182;IPR018365;	PF01098;					COG category M;COG0772;		208	62	146
2044334	core & single copy orthologous	1 shared; 2 shared	IPR036615;IPR004101;IPR013221;IPR005762;IPR036565;	PF08245;PF02875;					COG0771;COG category M;		208	62	146
2044336	core & single copy orthologous	1 shared; 2 shared	IPR036615;IPR000713;IPR004101;IPR013221;IPR005863;IPR035911;IPR036565;	PF08245;PF02875;PF01225;					COG0770;COG category M;		208	62	146
2044337	core & single copy orthologous	1 shared; 2 shared	IPR036615;IPR000713;IPR004101;IPR005761;IPR013221;IPR035911;IPR036565;	PF08245;PF02875;PF01225;					COG0769;COG category M;		208	62	146
2044339	core & single copy orthologous	1 shared; 2 shared	IPR011922;	PF04999;					COG category D;COG3116;		208	62	146
2044340	core & single copy orthologous	1 shared; 2 shared	IPR002903;IPR029063;IPR023397;	PF01795;	GO:0044085;GO:0044238;GO:0005623;GO:0008757;GO:0016434;GO:0008170;GO:0010467;GO:0006139;GO:0016070;GO:0003674;GO:0022613;GO:0070				COG0275;COG category J;		208	62	146
2044341	core & single copy orthologous	1 shared; 2 shared	IPR035644;IPR035642;IPR037914;IPR038619;IPR003444;IPR007159;IPR020603;	PF02381;	GO:0001067;GO:2000112;GO:1901363;GO:0050789;GO:0000976;GO:0043254;GO:0060255;GO:0051129;GO:0031333;GO:0050794;GO:0019219;GO:0003				COG2001;COG category K;		208	62	146
2044343	core & single copy orthologous	1 shared; 2 shared	IPR001900;IPR013223;IPR012340;IPR011129;IPR004476;IPR022966;IPR011805;IPR040476;IPR013668;IPR003029;	PF08461;PF00575;PF17876;PF00773;PF08206;					COG0557;COG category J;		208	62	146
2044344	core & single copy orthologous	1 shared; 2 shared	IPR013987;IPR013988;IPR004624;	PF08274;PF03831;	GO:0044424;GO:0005623;GO:0044464;GO:0005622;GO:0005829;GO:0005737;GO:0005575;GO:0044444;				COG category P;COG2824;		208	62	146
2044347	core & single copy orthologous	1 shared; 2 shared	IPR018060;IPR009057;IPR032783;	PF12852;PF12833;					COG2207;COG category K;		208	62	146
2044351	core & single copy orthologous	1 shared; 2 shared	IPR000119;IPR020816;IPR010992;	PF00216;					COG0776;COG category L;		208	62	146
2044352	core & single copy orthologous	1 shared; 2 shared	IPR007338;IPR023381;	PF04222;					COG category S;COG3068;		208	62	146
2044354	core & single copy orthologous	1 shared; 2 shared	IPR011978;IPR036255;	PF03695;					COG category S;COG3079;		208	62	146
2044355	core & single copy orthologous	1 shared; 2 shared	IPR036192;IPR007838;IPR042233;	PF05164;					COG category D;COG3027;		208	62	146
2044357	core & single copy orthologous	1 shared; 2 shared	IPR005471;IPR036388;IPR036390;IPR014757;IPR029016;	PF09339;PF01614;					COG1414;COG category K;		208	62	146
2044359	core & single copy orthologous	1 shared; 2 shared	IPR036259;IPR011701;IPR020846;	PF07690;				Signal Peptide	COG category G;COG0738;		208	62	146
2044363	core & single copy orthologous	1 shared; 2 shared	IPR035461;IPR001347;IPR046348;	PF13580;					COG0279;COG category G;		208	62	146
2044364	core & single copy orthologous	1 shared; 2 shared	IPR014004;IPR007055;	PF04972;				Signal Peptide	COG2823;COG category S;		208	62	146
2044366	core & single copy orthologous	1 shared; 2 shared	IPR007712;IPR035093;	PF05016;					COG3668;COG category S;		208	62	146
2044367	core & single copy orthologous	1 shared; 2 shared	IPR001261;IPR036264;IPR011650;IPR002933;IPR010169;	PF07687;PF01546;					COG category E;COG0624;		208	62	146
2044369	core & single copy orthologous	1 shared; 2 shared	IPR036412;IPR023198;IPR023214;IPR006439;IPR010976;	PF00702;					COG0637;COG category S;		208	62	146
2044372	core & single copy orthologous	1 shared; 2 shared	IPR024989;IPR036259;IPR026032;	PF12832;					COG0477;COG category EGP;		208	62	146
2044374	core & single copy orthologous	1 shared; 2 shared	IPR016103;IPR023529;IPR036442;	PF04352;					COG3109;COG category T;		208	62	146
2044377	core & single copy orthologous	1 shared; 2 shared	IPR006311;IPR010275;IPR009045;	PF05951;				Signal Peptide	COG3108;COG category S;		208	62	146
2044380	core & single copy orthologous	1 shared; 2 shared	IPR001310;IPR011146;IPR019808;IPR036265;	PF01230;					COG0537;COG category FG;		208	62	146
2044382	core & single copy orthologous	1 shared; 2 shared	IPR004881;IPR027417;IPR012340;IPR030378;IPR010914;	PF03193;					COG category S;COG1162;		208	62	146
2044385	core & single copy orthologous	1 shared; 2 shared	IPR005119;IPR037423;IPR036388;IPR000847;IPR036390;	PF00126;PF03466;					COG0583;COG category K;		208	62	146
2044386	core & single copy orthologous	1 shared; 2 shared						Signal Peptide	COG category S;		208	62	146
2044389	core & single copy orthologous	1 shared; 2 shared	IPR034904;IPR035903;IPR001075;IPR017726;IPR000361;	PF01106;PF01521;					COG0316;COG category C;		208	62	146
2044391	core & single copy orthologous	1 shared; 2 shared	IPR010966;IPR004338;	PF03116;	GO:0016020;GO:0071944;GO:0005886;GO:0005623;GO:0005575;GO:0044464;				COG category C;COG1805;		208	62	146
2044393	core & single copy orthologous	1 shared; 2 shared	IPR003667;IPR011292;	PF02508;	GO:0016020;GO:0071944;GO:0005886;GO:0005623;GO:0005575;GO:0044464;				COG1347;COG category C;		208	62	146
2044394	core & single copy orthologous	1 shared; 2 shared	IPR003667;IPR010967;	PF02508;					COG2209;COG category C;		208	62	146
2044398	core & single copy orthologous	1 shared; 2 shared	IPR024932;IPR003374;	PF02424;				Signal Peptide	COG1477;COG category H;		208	62	146
2044399	core & single copy orthologous	1 shared; 2 shared	IPR007495;	PF04400;					COG category S;COG2991;		208	62	146
2044403	core & single copy orthologous	1 shared; 2 shared	IPR022761;IPR000362;IPR008948;IPR024083;IPR029419;IPR009049;IPR020557;	PF14698;PF00206;	GO:0044281;GO:0044238;GO:1901564;GO:1901576;GO:0006591;GO:0005623;GO:0016842;GO:0003674;GO:0043436;GO:0005575;GO:0008150;GO:0019				COG category E;COG0165;		208	62	146
2044404	core & single copy orthologous	1 shared; 2 shared	IPR025194;IPR001387;IPR010982;	PF13413;PF13464;					COG1426;COG category S;		208	62	146
2044405	core & single copy orthologous	1 shared; 2 shared	IPR045854;IPR016425;IPR036849;IPR004588;IPR011005;	PF04551;	GO:0044281;GO:0006796;GO:0044238;GO:0009987;GO:1901576;GO:0008152;GO:0090407;GO:0006082;GO:0052592;GO:0019682;GO:0003674;GO:0071				COG0821;COG category I;		208	62	146
2044407	core & single copy orthologous	1 shared; 2 shared	IPR026039;IPR018704;IPR011990;	PF09976;					COG2976;COG category S;		208	62	146
2044408	core & single copy orthologous	1 shared; 2 shared	IPR046938;IPR022635;IPR022634;IPR022637;IPR001001;	PF02767;PF00712;PF02768;					COG0592;COG category L;		208	62	146
2044409	core & single copy orthologous	1 shared; 2 shared	IPR001957;IPR010921;IPR024633;IPR003593;IPR018312;IPR027417;IPR038454;IPR013159;IPR020591;IPR013317;	PF08299;PF00308;PF11638;	GO:1901363;GO:0044238;GO:1901576;GO:0005886;GO:0005623;GO:0006261;GO:0006139;GO:0003674;GO:0005575;GO:0008150;GO:0003688;GO:1990				COG0593;COG category L;		208	62	146
2044411	core & single copy orthologous	1 shared; 2 shared	IPR037005;IPR011249;IPR003815;	PF02664;					COG category H;COG1854;		208	62	146
2044413	core & single copy orthologous	1 shared; 2 shared	IPR002481;IPR036388;IPR036390;IPR043135;	PF01475;					COG0735;COG category K;		208	62	146
2044414	core & single copy orthologous	1 shared; 2 shared	IPR029039;IPR008254;IPR010086;	PF00258;					COG0716;COG category C;		208	62	146
2044415	core & single copy orthologous	1 shared; 2 shared	IPR010985;IPR002145;IPR013321;	PF01402;					COG category S;		208	62	146
2044416	core & single copy orthologous	1 shared; 2 shared	IPR012280;IPR036291;	PF02774;					COG0136;COG category E;		208	62	146
2044417	core & single copy orthologous	1 shared; 2 shared	IPR045018;IPR006043;IPR026033;	PF00860;					COG category S;COG2252;		208	62	146
2044418	core & single copy orthologous	1 shared; 2 shared	IPR003787;IPR027396;	PF02635;					COG1553;COG category P;		208	62	146
2044420	core & single copy orthologous	1 shared; 2 shared	IPR012340;IPR004368;IPR006196;IPR003029;	PF01176;	GO:0044424;GO:0043021;GO:0005623;GO:0043022;GO:0044464;GO:0005488;GO:0003674;GO:0005622;GO:0005829;GO:0005737;GO:0005575;GO:0044				COG0361;COG category J;		208	62	146
2044421	core & single copy orthologous	1 shared; 2 shared	IPR019305;	PF10144;					COG3726;COG category S;		208	62	146
2044422	core & single copy orthologous	1 shared; 2 shared	IPR036412;IPR023214;IPR004469;	PF00702;					COG0560;COG category E;		208	62	146
2044423	core & single copy orthologous	1 shared; 2 shared	IPR007551;IPR035571;IPR036183;IPR035570;	PF04461;					COG1666;COG category S;		208	62	146
2044427	core & single copy orthologous	1 shared; 2 shared	IPR020899;IPR036388;IPR020900;IPR036251;IPR036390;IPR001669;	PF01316;PF02863;					COG1438;COG category K;		208	62	146
2044428	core & single copy orthologous	1 shared; 2 shared	IPR010099;IPR013549;IPR036291;IPR001509;	PF08338;PF01370;					COG1090;COG category S;		208	62	146
2044431	core & single copy orthologous	1 shared; 2 shared	IPR036291;IPR046346;IPR022893;IPR013708;IPR011342;IPR041121;IPR006151;	PF18317;PF08501;PF01488;	GO:0044281;GO:1901363;GO:1901576;GO:0043648;GO:0005623;GO:0003674;GO:0046417;GO:0043436;GO:0005575;GO:0016491;GO:0008150;GO:0043				COG category E;COG0169;		208	62	146
2044435	core & single copy orthologous	1 shared; 2 shared	IPR036388;IPR003783;	PF02631;					COG2137;COG category S;		208	62	146
2044436	core & single copy orthologous	1 shared; 2 shared	IPR013765;IPR023400;IPR020588;IPR020587;IPR003593;IPR027417;IPR020584;IPR049261;IPR049428;	PF00154;	GO:0033554;GO:0044424;GO:0009987;GO:0005623;GO:0009605;GO:0007154;GO:0009432;GO:0031668;GO:0006950;GO:0005575;GO:0050896;GO:0008				COG category L;COG0468;		208	62	146
2044437	core & single copy orthologous	1 shared; 2 shared	IPR043131;IPR043132;IPR036038;IPR001544;	PF01063;					COG0115;COG category EH;		208	62	146
2044440	core & single copy orthologous	1 shared; 2 shared	IPR029062;IPR017926;IPR006221;	PF00117;	GO:0044281;GO:0044238;GO:0044271;GO:1901564;GO:1901576;GO:0005623;GO:0032991;GO:0043436;GO:0005575;GO:0008150;GO:0046219;GO:0009				COG0512;COG category EH;		208	62	146
2044441	core & single copy orthologous	1 shared; 2 shared	IPR004373;IPR005139;IPR000352;IPR045853;	PF00472;PF03462;					COG0216;COG category J;		208	62	146
2044446	core & single copy orthologous	1 shared; 2 shared	IPR006140;IPR036291;IPR029753;IPR006139;	PF00389;PF02826;					COG category C;COG1052;		208	62	146
2044449	core & single copy orthologous	1 shared; 2 shared	IPR011926;IPR025857;IPR003838;IPR011925;	PF12704;PF02687;					COG4591;COG category M;		208	62	146
2044451	core & single copy orthologous	1 shared; 2 shared	IPR036259;IPR020846;IPR047200;IPR011701;	PF07690;					COG0477;COG category EGP;		208	62	146
2044452	core & single copy orthologous	1 shared; 2 shared	IPR003784;	PF02632;					COG1268;COG category S;		208	62	146
2044455	core & single copy orthologous	1 shared; 2 shared	IPR003706;IPR025299;	PF13722;PF02554;	GO:0009987;GO:0005886;GO:0005623;GO:0009605;GO:0007154;GO:0031668;GO:0031667;GO:0005575;GO:0050896;GO:0008150;GO:0016020;GO:0044				COG category T;COG1966;		208	62	146
2044460	core & single copy orthologous	1 shared; 2 shared	IPR016064;IPR017438;IPR017437;IPR002504;	PF01513;PF20143;					COG category F;COG0061;		208	62	146
2044462	core & single copy orthologous	1 shared; 2 shared	IPR015004;	PF08908;					COG category S;		208	62	146
2044463	core & single copy orthologous	1 shared; 2 shared	IPR038071;IPR002629;IPR016456;	PF01717;					COG category E;COG0620;		208	62	146
2044464	core & single copy orthologous	1 shared; 2 shared							COG category -;		208	62	146
2044465	core & single copy orthologous	1 shared; 2 shared	IPR015421;IPR019798;IPR015422;IPR001085;IPR039429;IPR015424;	PF00464;	GO:0044424;GO:0005623;GO:0044464;GO:0005622;GO:0005737;GO:0005575;				COG0112;COG category E;		208	62	146
2044466	core & single copy orthologous	1 shared; 2 shared	IPR007314;IPR018247;IPR016773;	PF04187;				Signal Peptide	COG3016;COG category S;		208	62	146
2044467	core & single copy orthologous	1 shared; 2 shared	IPR036942;IPR000531;IPR012910;IPR037066;IPR039426;	PF07715;PF00593;				Signal Peptide	COG category P;COG1629;		208	62	146
2044469	core & single copy orthologous	1 shared; 2 shared	IPR002376;IPR036477;IPR004607;IPR001555;	PF00551;					COG0299;COG category F;		208	62	146
2044470	core & single copy orthologous	1 shared; 2 shared	IPR027417;IPR003439;IPR003593;	PF00005;					COG category HP;COG1120;		208	62	146
2044475	core & single copy orthologous	1 shared; 2 shared						Signal Peptide	COG category -;		208	62	146
2044476	core & single copy orthologous	1 shared; 2 shared	IPR027417;IPR017871;IPR013563;IPR003593;IPR003439;	PF00005;PF08352;					COG category P;COG1123;		208	62	146
2044477	core & single copy orthologous	1 shared; 2 shared	IPR000515;IPR045621;IPR035906;	PF19300;PF00528;	GO:0005215;GO:0022857;GO:0055085;GO:0006810;GO:0003674;GO:0051234;GO:0008150;GO:0051179;				COG0601;COG category EP;		208	62	146
2044478	core & single copy orthologous	1 shared; 2 shared	IPR000515;IPR035906;	PF00528;					COG category P;COG1177;		208	62	146
2044480	core & single copy orthologous	1 shared; 2 shared	IPR005893;IPR017879;IPR027417;IPR013611;IPR017871;IPR003593;IPR003439;IPR008995;	PF08402;PF00005;					COG3842;COG category P;		208	62	146
2044483	core & single copy orthologous	1 shared; 2 shared	IPR010718;	PF06961;					COG3326;COG category S;		208	62	146
2044486	core & single copy orthologous	1 shared; 2 shared	IPR011982;IPR002563;IPR012349;	PF01613;					COG1853;COG category S;		208	62	146
2044487	core & single copy orthologous	1 shared; 2 shared	IPR036763;IPR007376;	PF04269;					COG category S;COG3099;		208	62	146
2044488	core & single copy orthologous	1 shared; 2 shared	IPR002052;IPR029063;IPR004398;	PF03602;					COG category L;COG0742;		208	62	146
2044493	core & single copy orthologous	1 shared; 2 shared						Signal Peptide	COG category -;		208	62	146
2044496	core & single copy orthologous	1 shared; 2 shared	IPR016152;IPR002178;	PF00359;					COG1762;COG category G;		208	62	146
2044498	core & single copy orthologous	1 shared; 2 shared	IPR014340;IPR005653;	PF03968;				Signal Peptide	COG category S;COG1934;		208	62	146
2044499	core & single copy orthologous	1 shared; 2 shared	IPR010664;IPR026265;	PF06835;				Signal Peptide	COG3117;COG category S;		208	62	146
2044500	core & single copy orthologous	1 shared; 2 shared	IPR037493;IPR005135;IPR020848;IPR036691;IPR004808;IPR020847;	PF03372;					COG0708;COG category L;		208	62	146
2044502	core & single copy orthologous	1 shared; 2 shared	IPR006512;IPR036721;IPR023018;IPR006037;	PF06826;PF02080;					COG category U;COG0569;		208	62	146
2044506	core & single copy orthologous	1 shared; 2 shared	IPR014635;IPR017853;IPR006047;	PF00128;				Signal Peptide	COG0366;COG category G;		208	62	146
2044507	core & single copy orthologous	1 shared; 2 shared	IPR000515;IPR035906;	PF00528;					COG3833;COG category P;		208	62	146
2044508	core & single copy orthologous	1 shared; 2 shared	IPR000515;IPR035277;IPR048464;IPR029345;IPR047103;IPR035906;	PF00528;PF14785;					COG category P;COG1175;		208	62	146
2044509	core & single copy orthologous	1 shared; 2 shared	IPR006060;IPR006059;IPR006061;	PF13416;				Signal Peptide	COG2182;COG category G;		208	62	146
2044510	core & single copy orthologous	1 shared; 2 shared	IPR027417;IPR013611;IPR012340;IPR003439;IPR040582;IPR008995;IPR015855;IPR047641;IPR017871;IPR003593;	PF00005;PF08402;PF17912;					COG3842;COG category E;		208	62	146
2044511	core & single copy orthologous	1 shared; 2 shared	IPR010794;	PF07148;				Signal Peptide	COG category S;		208	62	146
2044512	core & single copy orthologous	1 shared; 2 shared	IPR036291;IPR004771;IPR038770;IPR006153;IPR003148;	PF02254;PF00999;	GO:0034220;GO:0022890;GO:0009987;GO:0005886;GO:0006813;GO:0005623;GO:0055085;GO:0003674;GO:0005575;GO:0008150;GO:0015075;GO:0006				COG0475;COG category P;		208	62	146
2044519	core & single copy orthologous	1 shared; 2 shared	IPR001046;	PF01566;					COG1914;COG category P;		208	62	146
2044524	core & single copy orthologous	1 shared; 2 shared	IPR014171;IPR003400;	PF02472;	GO:0016020;GO:0071944;GO:0005886;GO:0005623;GO:0005575;GO:0044464;				COG0848;COG category U;		208	62	146
2044525	core & single copy orthologous	1 shared; 2 shared	IPR002898;IPR014172;	PF01618;					COG category U;COG0811;		208	62	146
2044526	core & single copy orthologous	1 shared; 2 shared	IPR036873;IPR023695;IPR001763;	PF00581;					COG0607;COG category P;		208	62	146
2044527	core & single copy orthologous	1 shared; 2 shared	IPR013766;IPR011990;IPR036249;	PF00085;PF14561;PF14559;					COG3118;COG category O;		208	62	146
2044528	core & single copy orthologous	1 shared; 2 shared	IPR004701;IPR012844;IPR036662;IPR039643;	PF03610;					COG3412;COG category S;		208	62	146
2044530	core & single copy orthologous	1 shared; 2 shared	IPR004006;IPR012736;	PF02733;					COG category G;COG2376;		208	62	146
2044531	core & single copy orthologous	1 shared; 2 shared	IPR036188;IPR005982;IPR023753;IPR008255;	PF07992;					COG0492;COG category C;		208	62	146
2044532	core & single copy orthologous	1 shared; 2 shared	IPR003329;IPR004528;IPR029044;	PF02348;					COG1212;COG category M;		208	62	146
2044533	core & single copy orthologous	1 shared; 2 shared	IPR045372;IPR027405;	PF20159;					COG3753;COG category S;		208	62	146
2044534	core & single copy orthologous	1 shared; 2 shared	IPR032466;IPR006680;	PF01979;					COG category F;COG0402;		208	62	146
2044535	core & single copy orthologous	1 shared; 2 shared	IPR006059;IPR005948;IPR005967;	PF13416;PF01547;				Signal Peptide	COG4143;COG category P;		208	62	146
2044542	core & single copy orthologous	1 shared; 2 shared							COG category S;		208	62	146
2044543	core & single copy orthologous	1 shared; 2 shared	IPR018146;IPR004361;IPR029068;IPR004360;IPR037523;	PF00903;					COG0346;COG category E;		208	62	146
2044544	core & single copy orthologous	1 shared; 2 shared	IPR012337;IPR005987;IPR013520;IPR036397;	PF00929;	GO:0031123;GO:0004518;GO:0090305;GO:0044238;GO:0044424;GO:0009987;GO:0042780;GO:0008152;GO:0005623;GO:0034641;GO:0090304;GO:0010				COG0847;COG category L;		208	62	146
2044546	core & single copy orthologous	1 shared; 2 shared	IPR010948;IPR010949;IPR036942;IPR000531;IPR012910;IPR037066;IPR010917;IPR039426;	PF07715;PF00593;				Signal Peptide	COG category P;COG1629;		208	62	146
2044548	core & single copy orthologous	1 shared; 2 shared	IPR018517;IPR024036;IPR032887;IPR013785;IPR001269;IPR035587;IPR004652;	PF01207;					COG0042;COG category J;		208	62	146
2044549	core & single copy orthologous	1 shared; 2 shared	IPR004449;IPR029033;IPR013078;	PF00300;					COG category T;COG2062;		208	62	146
2044550	core & single copy orthologous	1 shared; 2 shared	IPR015806;IPR018209;IPR015813;IPR001697;IPR015793;IPR040442;IPR011037;IPR036918;IPR015795;	PF00224;PF02887;	GO:0044281;GO:0006796;GO:0042866;GO:0044238;GO:0044271;GO:0090407;GO:0005623;GO:0046434;GO:0046390;GO:0009142;GO:0009127;GO:0005				COG0469;COG category G;		208	62	146
2044554	core & single copy orthologous	1 shared; 2 shared	IPR018078;IPR003395;IPR001238;IPR027417;IPR042174;	PF02463;	GO:0033554;GO:0044271;GO:0044238;GO:1901576;GO:0009987;GO:0008152;GO:0034641;GO:0090304;GO:0006139;GO:0071897;GO:0009059;GO:0043				COG1195;COG category L;		208	62	146
2044555	core & single copy orthologous	1 shared; 2 shared	IPR036894;IPR004401;	PF02575;					COG0718;COG category S;		208	62	146
2044556	core & single copy orthologous	1 shared; 2 shared	IPR034137;IPR023627;IPR000093;IPR006171;IPR015967;	PF13662;PF02132;					COG category L;COG0353;		208	62	146
2044557	core & single copy orthologous	1 shared; 2 shared	IPR004480;IPR014434;IPR002109;IPR036249;IPR033658;	PF00462;					COG0278;COG category C;		208	62	146
2044558	core & single copy orthologous	1 shared; 2 shared	IPR043131;IPR043132;IPR033939;IPR018300;IPR036038;IPR005786;IPR001544;	PF01063;					COG0115;COG category E;		208	62	146
2044559	core & single copy orthologous	1 shared; 2 shared						Signal Peptide	COG category -;		208	62	146
2044560	core & single copy orthologous	1 shared; 2 shared	IPR035709;IPR006175;IPR019897;IPR035959;	PF01042;					COG0251;COG category J;		208	62	146
2044563	core & single copy orthologous	1 shared; 2 shared	IPR013766;IPR035671;IPR036929;IPR017937;IPR012336;IPR036249;IPR028250;IPR022910;IPR003834;	PF02683;PF13098;PF11412;	GO:0044085;GO:0050789;GO:0005886;GO:0022607;GO:0005623;GO:0050794;GO:0003674;GO:0016491;GO:0005575;GO:0008150;GO:0045454;GO:0065			Signal Peptide	COG category CO;COG4232;		208	62	146
2044564	core & single copy orthologous	1 shared; 2 shared	IPR030679;IPR027417;IPR017871;IPR003593;IPR003439;	PF00005;					COG1126;COG category E;		208	62	146
2044565	core & single copy orthologous	1 shared; 2 shared	IPR001638;IPR001320;IPR018313;	PF00497;				Signal Peptide	COG category ET;COG0834;		208	62	146
2044566	core & single copy orthologous	1 shared; 2 shared	IPR000515;IPR010065;IPR035906;	PF00528;	GO:0016020;GO:0071944;GO:0005886;GO:0005623;GO:0005575;GO:0044464;				COG4215;COG category P;		208	62	146
2044567	core & single copy orthologous	1 shared; 2 shared	IPR010065;IPR043429;IPR000515;IPR035906;	PF00528;	GO:0034220;GO:0098656;GO:0015849;GO:0005886;GO:0005623;GO:0046943;GO:0055085;GO:0071705;GO:0006865;GO:0003674;GO:0046942;GO:0005				COG4160;COG category P;		208	62	146
2044568	core & single copy orthologous	1 shared; 2 shared	IPR041445;IPR027417;IPR008824;IPR008823;IPR004605;IPR036388;IPR036390;IPR003593;	PF05496;PF17864;PF05491;					COG2255;COG category L;		208	62	146
2044570	core & single copy orthologous	1 shared; 2 shared	IPR001123;	PF01810;					COG1280;COG category E;		208	62	146
2044571	core & single copy orthologous	1 shared; 2 shared	IPR036681;IPR026037;IPR007686;	PF04608;					COG category I;COG1267;		208	62	146
2044573	core & single copy orthologous	1 shared; 2 shared	IPR011605;IPR035926;IPR006027;	PF01029;					COG0781;COG category K;		208	62	146
2044575	core & single copy orthologous	1 shared; 2 shared						Signal Peptide	COG category -;		208	62	146
2044576	core & single copy orthologous	1 shared; 2 shared							COG category -;		208	62	146
2044579	core & single copy orthologous	1 shared; 2 shared	IPR001460;IPR023346;IPR031376;IPR012338;IPR036950;IPR001264;	PF17092;PF00912;PF00905;					COG5009;COG category M;		208	62	146
2044580	core & single copy orthologous	1 shared; 2 shared	IPR023000;IPR000623;IPR027417;IPR031322;	PF01202;	GO:0044281;GO:0006796;GO:0044238;GO:1901564;GO:1901576;GO:0043167;GO:0000287;GO:0003674;GO:0043436;GO:0008150;GO:0009072;GO:0019				COG0703;COG category F;		208	62	146
2044581	core & single copy orthologous	1 shared; 2 shared	IPR016037;IPR030963;IPR030960;	PF01761;					COG0337;COG category E;		208	62	146
2044585	core & single copy orthologous	1 shared; 2 shared	IPR006411;IPR013785;IPR000771;	PF01116;	GO:0044281;GO:0006796;GO:0042866;GO:0008270;GO:0044271;GO:0044238;GO:0005618;GO:0090407;GO:0004332;GO:0005623;GO:0046434;GO:0046				COG0191;COG category G;		208	62	146
2044586	core & single copy orthologous	1 shared; 2 shared	IPR027417;IPR003593;IPR003439;	PF00005;					COG category P;COG1123;		208	62	146
2044587	core & single copy orthologous	1 shared; 2 shared	IPR029479;IPR000415;	PF00881;					COG category C;COG0778;		208	62	146
2044588	core & single copy orthologous	1 shared; 2 shared	IPR005134;IPR020761;	PF03350;					COG2862;COG category S;		208	62	146
2044589	core & single copy orthologous	1 shared; 2 shared	IPR046952;IPR036188;IPR004099;IPR006322;IPR001100;IPR012999;IPR023753;IPR016156;	PF02852;PF07992;					COG1249;COG category C;		208	62	146
2044592	core & single copy orthologous	1 shared; 2 shared	IPR016174;IPR011577;IPR006471;	PF01292;	GO:0044281;GO:0016999;GO:0009987;GO:0005886;GO:0008152;GO:0006082;GO:0005623;GO:0016903;GO:0036397;GO:0009061;GO:0032991;GO:0003				COG2864;COG category C;		208	62	146
2044601	core & single copy orthologous	1 shared; 2 shared	IPR019833;IPR001189;IPR036324;IPR019832;IPR036314;IPR019831;	PF00081;PF02777;					COG0605;COG category C;		208	62	146
2044605	core & single copy orthologous	1 shared; 2 shared	IPR007475;	PF04380;					COG category S;COG2960;		208	62	146
2044606	core & single copy orthologous	1 shared; 2 shared	IPR018317;IPR014729;	PF06508;					COG category F;COG0603;		208	62	146
2044608	core & single copy orthologous	1 shared; 2 shared	IPR013785;IPR007197;IPR024924;	PF04055;					COG category H;COG0602;		208	62	146
2044610	core & single copy orthologous	1 shared; 2 shared	IPR044250;IPR005801;IPR034681;IPR004561;IPR015890;	PF00425;	GO:0044281;GO:0016830;GO:0044238;GO:0044271;GO:1901576;GO:1901564;GO:0005623;GO:0016833;GO:0003674;GO:0032991;GO:0043436;GO:0005			Signal Peptide	COG category H;COG1169;		208	62	146
2044611	core & single copy orthologous	1 shared; 2 shared	IPR015421;IPR004839;IPR015422;IPR015424;	PF00155;	GO:0004021;GO:0044281;GO:0044238;GO:1901564;GO:1901576;GO:0009987;GO:0008152;GO:0006082;GO:0046394;GO:0009079;GO:0003674;GO:0071				COG0436;COG category E;		208	62	146
2044613	core & single copy orthologous	1 shared; 2 shared	IPR014001;IPR041222;IPR005259;IPR042115;IPR040498;IPR001650;IPR027417;IPR011545;IPR041236;	PF00271;PF17764;PF00270;PF18074;PF18319;	GO:0033554;GO:0044238;GO:1901576;GO:0051276;GO:0008094;GO:0016818;GO:0006261;GO:0006139;GO:0003674;GO:0050896;GO:0008150;GO:0016				COG1198;COG category L;		208	62	146
2044614	core & single copy orthologous	1 shared; 2 shared	IPR003848;IPR014729;	PF02698;	GO:0044085;GO:1901564;GO:0009987;GO:0005886;GO:0008152;GO:0071554;GO:0005623;GO:0043164;GO:0071840;GO:0043170;GO:0071704;GO:0005				COG1434;COG category S;		208	62	146
2044617	core & single copy orthologous	1 shared; 2 shared	IPR003329;IPR013830;IPR036514;IPR029044;	PF13472;PF02348;					COG category EM;COG1083;		208	62	146
2044622	core & single copy orthologous	1 shared; 2 shared							COG category -;		208	62	146
2044625	core & single copy orthologous	1 shared; 2 shared	IPR002569;IPR036509;	PF01625;					COG0225;COG category O;		208	62	146
2044627	core & single copy orthologous	1 shared; 2 shared	IPR011343;IPR002915;IPR013785;IPR023649;	PF01791;					COG category F;COG0274;		208	62	146
2044628	core & single copy orthologous	1 shared; 2 shared	IPR018016;IPR035994;IPR000845;IPR004402;	PF01048;					COG category F;COG0813;		208	62	146
2044630	core & single copy orthologous	1 shared; 2 shared	IPR019953;IPR003718;IPR036102;IPR015946;	PF02566;					COG1764;COG category O;		208	62	146
2044631	core & single copy orthologous	1 shared; 2 shared	IPR029479;IPR000415;	PF00881;					COG category C;COG0778;		208	62	146
2044633	core & single copy orthologous	1 shared; 2 shared	IPR036282;IPR010987;IPR004046;IPR040079;IPR036249;IPR004045;	PF00043;PF02798;					COG0625;COG category O;		208	62	146
2044635	core & single copy orthologous	1 shared; 2 shared	IPR037528;IPR041727;IPR001048;IPR036393;IPR004662;	PF00696;					COG category F;COG0548;		208	62	146
2044638	core & single copy orthologous	1 shared; 2 shared	IPR004720;IPR036667;	PF03830;					COG category G;COG3444;		208	62	146
2044640	core & single copy orthologous	1 shared; 2 shared	IPR004704;	PF03613;					COG3716;COG category G;		208	62	146
2044641	core & single copy orthologous	1 shared; 2 shared	IPR026893;IPR029021;	PF13350;					COG category T;COG2365;		208	62	146
2044642	core & single copy orthologous	1 shared; 2 shared	IPR000560;IPR033379;IPR029033;	PF00328;				Signal Peptide	COG category S;		208	62	146
2044646	core & single copy orthologous	1 shared; 2 shared	IPR019734;IPR003848;IPR006315;IPR011990;IPR005546;IPR036709;	PF02698;PF03797;				Signal Peptide	COG category MU;COG1434;		208	62	146
2044647	core & single copy orthologous	1 shared; 2 shared	IPR019734;IPR003848;IPR011990;	PF02698;				Signal Peptide	COG category MU;COG1434;		208	62	146
2044648	core & single copy orthologous	1 shared; 2 shared	IPR027417;IPR036269;IPR012340;IPR041703;IPR011129;IPR000194;IPR011113;IPR011112;IPR004665;IPR003593;	PF07497;PF07498;PF00006;					COG1158;COG category K;		208	62	146
2044649	core & single copy orthologous	1 shared; 2 shared	IPR036052;IPR001216;IPR001926;IPR005859;IPR005856;	PF00291;	GO:0044281;GO:1901363;GO:0044238;GO:1901564;GO:1901576;GO:0005623;GO:0043167;GO:0003674;GO:0043436;GO:0005575;GO:0070279;GO:0008				COG category E;COG0031;		208	62	146
2044650	core & single copy orthologous	1 shared; 2 shared	IPR000819;IPR008283;IPR023042;IPR043472;IPR011356;	PF02789;PF00883;					COG category E;COG0260;		208	62	146
2044651	core & single copy orthologous	1 shared; 2 shared						Signal Peptide	COG category -;		208	62	146
2044652	core & single copy orthologous	1 shared; 2 shared	IPR005495;IPR030922;	PF03739;					COG category S;COG0795;		208	62	146
2044653	core & single copy orthologous	1 shared; 2 shared	IPR005495;IPR030923;	PF03739;					COG category S;COG0795;		208	62	146
2044655	core & single copy orthologous	1 shared; 2 shared	IPR009155;IPR010980;	PF07361;				Signal Peptide	COG category C;COG3783;		208	62	146
2044656	core & single copy orthologous	1 shared; 2 shared	IPR001539;IPR032525;	PF16325;PF01136;	GO:0044424;GO:0005623;GO:0044464;GO:0005622;GO:0005829;GO:0005737;GO:0005575;GO:0044444;				COG0826;COG category O;		208	62	146
2044657	core & single copy orthologous	1 shared; 2 shared	IPR001296;IPR039901;IPR007507;IPR038107;	PF00534;PF04413;					COG1519;COG category M;		208	62	146
2044658	core & single copy orthologous	1 shared; 2 shared	IPR001980;IPR004821;IPR014729;	PF01467;					COG category H;COG0669;		208	62	146
2044659	core & single copy orthologous	1 shared; 2 shared	IPR012337;IPR022894;IPR013520;IPR036397;	PF00929;	GO:0004540;GO:0016896;GO:0004518;GO:0090305;GO:0044238;GO:0009987;GO:0008152;GO:0034641;GO:0090501;GO:0090304;GO:0006139;GO:0016				COG1949;COG category A;		208	62	146
2044660	core & single copy orthologous	1 shared; 2 shared	IPR003442;IPR027417;	PF02367;					COG0802;COG category S;		208	62	146
2044665	core & single copy orthologous	1 shared; 2 shared	IPR015590;IPR012079;IPR016163;IPR016162;IPR001670;IPR016161;IPR034789;IPR039697;IPR018211;	PF00171;PF00465;					COG category C;COG1012;		208	62	146
2044666	core & single copy orthologous	1 shared; 2 shared	IPR022417;IPR036803;IPR000860;IPR022418;IPR022419;	PF03900;PF01379;					COG category H;COG0181;		208	62	146
2044668	core & single copy orthologous	1 shared; 2 shared	IPR007470;IPR014729;	PF04375;					COG category H;COG2959;		208	62	146
2044669	core & single copy orthologous	1 shared; 2 shared	IPR010817;IPR005254;IPR011990;	PF07219;				Signal Peptide	COG category H;COG3071;		208	62	146
2044671	core & single copy orthologous	1 shared; 2 shared	IPR009068;IPR000589;IPR005290;	PF00312;					COG0184;COG category J;		208	62	146
2044673	core & single copy orthologous	1 shared; 2 shared	IPR002771;	PF01914;					COG category U;COG2095;		208	62	146
2044676	core & single copy orthologous	1 shared; 2 shared	IPR011009;IPR022826;	PF06293;					COG category H;COG3642;		208	62	146
2044677	core & single copy orthologous	1 shared; 2 shared	IPR043133;IPR043134;IPR018234;IPR020602;IPR001474;	PF01227;					COG category F;COG0302;		208	62	146
2044678	core & single copy orthologous	1 shared; 2 shared	IPR020097;IPR020095;IPR020094;IPR020103;IPR001406;	PF01416;	GO:0044238;GO:0009987;GO:0008152;GO:0006400;GO:0034641;GO:0090304;GO:0016853;GO:0010467;GO:0006139;GO:0016070;GO:0003674;GO:0043				COG category J;COG0101;		208	62	146
2044686	core & single copy orthologous	1 shared; 2 shared	IPR003811;	PF02660;				Signal Peptide	COG0344;COG category I;		208	62	146
2044697	core & single copy orthologous	1 shared; 2 shared	IPR033128;IPR042111;IPR018220;IPR042109;IPR042110;IPR001114;IPR027417;	PF00709;	GO:0044281;GO:0006796;GO:0044271;GO:0044238;GO:1901576;GO:1901564;GO:0090407;GO:0005623;GO:0009167;GO:0072522;GO:0006139;GO:0046				COG0104;COG category F;		208	62	146
2044745	core & single copy orthologous	1 shared; 2 shared	IPR015421;IPR000192;IPR015422;IPR015424;IPR010970;	PF00266;					COG category E;COG0520;		208	62	146
2044753	core & single copy orthologous	1 shared; 2 shared		PF13437;					COG0845;COG category M;		208	62	146
2044758	core & single copy orthologous	1 shared; 2 shared	IPR035437;IPR016071;IPR002071;	PF00565;	GO:0004518;GO:0090305;GO:0044238;GO:0044424;GO:0009987;GO:0008152;GO:0005623;GO:0034641;GO:0090304;GO:0006139;GO:0016070;GO:0003			Signal Peptide	COG1525;COG category L;		208	62	146
2044759	core & single copy orthologous	1 shared; 2 shared	IPR001463;	PF01235;	GO:0016020;GO:0071944;GO:0005886;GO:0005623;GO:0005575;GO:0044464;				COG1115;COG category E;		208	62	146
2044760	core & single copy orthologous	1 shared; 2 shared	IPR002549;	PF01594;	GO:0016020;GO:0044425;GO:0005215;GO:0005886;GO:0005623;GO:0044464;GO:0055085;GO:0006810;GO:0003674;GO:0071944;GO:0051234;GO:0031				COG0628;COG category S;		208	62	146
2044761	core & single copy orthologous	1 shared; 2 shared	IPR012337;IPR005227;IPR006641;IPR037027;	PF03652;	GO:0044085;GO:0000966;GO:0044238;GO:0044424;GO:0009987;GO:0008152;GO:0005623;GO:0034641;GO:0090304;GO:0010467;GO:0006139;GO:0071				COG0816;COG category J;		208	62	146
2044762	core & single copy orthologous	1 shared; 2 shared	IPR003774;	PF02622;					COG1678;COG category K;		208	62	146
2044764	core & single copy orthologous	1 shared; 2 shared	IPR007712;IPR035093;	PF05016;					COG3668;COG category S;		208	62	146
2044769	core & single copy orthologous	1 shared; 2 shared	IPR007922;	PF05258;					COG4701;COG category S;		208	62	146
2044770	core & single copy orthologous	1 shared; 2 shared	IPR020508;	PF10818;				Signal Peptide	COG category S;		208	62	146
2044772	core & single copy orthologous	1 shared; 2 shared	IPR047127;IPR020084;IPR015797;IPR003561;IPR020476;IPR000086;	PF00293;					COG0494;COG category L;		208	62	146
2044776	core & single copy orthologous	1 shared; 2 shared	IPR020493;	PF17274;				Signal Peptide	COG category S;		208	62	146
2044777	core & single copy orthologous	1 shared; 2 shared	IPR002585;	PF01654;					COG category C;COG1271;		208	62	146
2044778	core & single copy orthologous	1 shared; 2 shared	IPR003317;	PF02322;					COG category C;COG1294;		208	62	146
2044779	core & single copy orthologous	1 shared; 2 shared	IPR012994;	PF08173;					COG category S;		208	62	146
2044780	core & single copy orthologous	1 shared; 2 shared	IPR011846;	PF09600;					COG category S;COG3790;		208	62	146
2044782	core & single copy orthologous	1 shared; 2 shared	IPR002898;IPR014163;	PF01618;	GO:0005886;GO:0005623;GO:0042886;GO:0017038;GO:0071705;GO:0033036;GO:0005575;GO:0008150;GO:0016020;GO:0044425;GO:0071702;GO:0045				COG category U;COG0811;		208	62	146
2044783	core & single copy orthologous	1 shared; 2 shared	IPR003400;IPR014168;	PF02472;					COG0848;COG category U;		208	62	146
2044785	core & single copy orthologous	1 shared; 2 shared	IPR007195;IPR011042;IPR014167;IPR011659;	PF04052;PF07676;				Signal Peptide	COG category U;COG0823;		208	62	146
2044786	core & single copy orthologous	1 shared; 2 shared	IPR006664;IPR039001;IPR006665;IPR014169;IPR036737;	PF00691;				Signal Peptide	COG2885;COG category M;		208	62	146
2044789	core & single copy orthologous	1 shared; 2 shared	IPR023749;IPR007791;IPR001623;IPR036869;IPR029024;	PF00226;PF05099;					COG category O;COG1076;		208	62	146
2044790	core & single copy orthologous	1 shared; 2 shared	IPR014509;	PF09997;					COG3647;COG category S;		208	62	146
2044791	core & single copy orthologous	1 shared; 2 shared	IPR042270;IPR018517;IPR032886;IPR001269;IPR013785;IPR035587;	PF01207;					COG0042;COG category J;		208	62	146
2044792	core & single copy orthologous	1 shared; 2 shared	IPR006507;IPR021147;	PF05128;	GO:0016020;GO:0071944;GO:0005886;GO:0005623;GO:0005575;GO:0044464;				COG3768;COG category S;		208	62	146
2044793	core & single copy orthologous	1 shared; 2 shared	IPR029033;IPR013078;IPR005952;	PF00300;					COG category G;COG0406;		208	62	146
2044794	core & single copy orthologous	1 shared; 2 shared	IPR006145;IPR006224;IPR020103;IPR006508;	PF00849;	GO:0044085;GO:0044238;GO:0009987;GO:0008152;GO:0006400;GO:0034641;GO:0090304;GO:0016853;GO:0010467;GO:0071840;GO:0006139;GO:0016				COG0564;COG category J;		208	62	146
2044795	core & single copy orthologous	1 shared; 2 shared	IPR036282;IPR036249;IPR004045;	PF13409;					COG0625;COG category O;		208	62	146
2044796	core & single copy orthologous	1 shared; 2 shared	IPR001387;IPR010982;	PF01381;					COG3620;COG category K;		208	62	146
2044801	core & single copy orthologous	1 shared; 2 shared	IPR000594;IPR035985;IPR012730;IPR045886;	PF00899;	GO:0016779;GO:0006796;GO:0044238;GO:0006777;GO:0009987;GO:1901564;GO:1901576;GO:0008152;GO:0090407;GO:0051188;GO:0051186;GO:0043				COG category H;COG0476;		208	62	146
2044803	core & single copy orthologous	1 shared; 2 shared							COG category -;		208	62	146
2044804	core & single copy orthologous	1 shared; 2 shared	IPR006008;	PF04279;					COG category D;COG2917;		208	62	146
2044805	core & single copy orthologous	1 shared; 2 shared	IPR033120;IPR040170;IPR006683;IPR029069;	PF03061;					COG category I;COG1607;		208	62	146
2044806	core & single copy orthologous	1 shared; 2 shared	IPR005545;IPR011008;	PF03795;					COG category S;COG2350;		208	62	146
2044834	core & single copy orthologous	1 shared; 2 shared	IPR019617;	PF10675;					COG category S;		208	62	146
2044836	core & single copy orthologous	1 shared; 2 shared	IPR007543;IPR005653;IPR020889;	PF03968;PF04453;				Signal Peptide	COG category M;COG1452;		208	62	146
2043677	accessory	2 specific							COG category -;		207	0	143
2041806	core	1 shared; 2 shared	IPR017853;IPR019800;IPR022956;IPR036962;IPR001764;	PF00933;					COG1472;COG category M;		207	62	145
2041837	core	1 shared; 2 shared	IPR002641;IPR016035;IPR037483;IPR045943;	PF19890;PF01734;					COG4667;COG category S;		207	61	146
2041840	core	1 shared; 2 shared	IPR004872;	PF03180;				Signal Peptide	COG category P;COG1464;		207	62	145
2041860	core	1 shared; 2 shared	IPR005614;	PF03916;				Signal Peptide	COG category C;COG5557;		207	61	144
2041881	core	1 shared; 2 shared	IPR003667;IPR010968;	PF02508;	GO:0016020;GO:0071944;GO:0005886;GO:0005623;GO:0005575;GO:0044464;				COG category C;COG4660;		207	61	146
2041882	core	1 shared; 2 shared	IPR007329;IPR010209;	PF04205;					COG4659;COG category C;		207	61	146
2041887	core	1 shared; 2 shared	IPR003667;IPR011293;	PF02508;					COG4657;COG category C;		207	61	146
2041892	core	1 shared; 2 shared	IPR006309;IPR006054;IPR013520;IPR012337;IPR036397;	PF00929;	GO:0033554;GO:0061695;GO:0044238;GO:1901576;GO:0005623;GO:0006261;GO:0045004;GO:0006139;GO:0003674;GO:0032991;GO:0008408;GO:0050				COG0847;COG category L;		207	61	146
2041893	core	1 shared; 2 shared	IPR009027;IPR000244;IPR036935;IPR020594;IPR020069;IPR036791;IPR020070;	PF01281;PF03948;	GO:0043604;GO:0044445;GO:1901363;GO:0044271;GO:0044238;GO:0006518;GO:0044391;GO:1901576;GO:1901564;GO:0005623;GO:0005840;GO:0022				COG category J;COG0359;		207	61	146
2041894	core	1 shared; 2 shared	IPR036870;IPR001648;IPR018275;	PF01084;	GO:0043604;GO:0044445;GO:0044238;GO:0044271;GO:0006518;GO:0044391;GO:1901576;GO:1901564;GO:0005623;GO:0005840;GO:0022626;GO:0010				COG category J;COG0238;		207	61	146
2041897	core	1 shared; 2 shared	IPR000115;IPR020561;IPR011761;IPR020559;IPR020560;IPR037123;IPR016185;IPR020562;IPR013815;IPR011054;	PF02843;PF01071;PF02844;					COG0151;COG category F;		207	61	146
2041899	core	1 shared; 2 shared	IPR048458;IPR003385;IPR017853;	PF02446;					COG category G;COG1640;		207	61	146
2041902	core	1 shared; 2 shared	IPR036721;IPR004680;IPR006037;	PF02080;PF03600;					COG category P;COG0471;		207	61	146
2041905	core	1 shared; 2 shared	IPR006805;IPR005801;IPR005257;IPR019999;IPR015890;	PF00425;PF04715;	GO:0044281;GO:0016830;GO:0044238;GO:0044271;GO:1901576;GO:1901564;GO:0005623;GO:0016833;GO:0032991;GO:0003674;GO:0043436;GO:0005				COG0147;COG category E;		207	61	146
2041906	core	1 shared; 2 shared	IPR029062;IPR017926;IPR006221;	PF00117;	GO:0044281;GO:0044238;GO:0044271;GO:1901564;GO:1901576;GO:0005623;GO:0032991;GO:0043436;GO:0005575;GO:0008150;GO:0046219;GO:0009				COG0512;COG category EH;		207	61	146
2041910	core	1 shared; 2 shared	IPR003808;	PF02657;					COG category S;COG2166;		207	61	146
2041911	core	1 shared; 2 shared	IPR033135;IPR001907;IPR029045;IPR023562;	PF00574;					COG category O;COG0740;		207	61	146
2041913	core	1 shared; 2 shared	IPR003812;IPR036597;IPR040198;	PF02661;					COG category D;COG3177;		207	61	146
2041914	core	1 shared; 2 shared						Signal Peptide			207	61	146
2041917	core	1 shared; 2 shared	IPR003758;IPR027417;	PF02606;					COG1663;COG category F;		207	61	146
2041918	core	1 shared; 2 shared	IPR005651;	PF03966;	GO:0005622;GO:0005829;GO:0044424;GO:0005737;GO:0005623;GO:0005575;GO:0044444;GO:0044464;				COG2835;COG category EG;		207	61	146
2041919	core	1 shared; 2 shared	IPR005886;IPR036291;IPR001509;	PF01370;					COG category M;COG1087;		207	61	146
2041920	core	1 shared; 2 shared						Signal Peptide	COG category -;		207	61	146
2041921	core	1 shared; 2 shared	IPR003171;IPR029041;IPR004620;	PF02219;	GO:0044281;GO:0044424;GO:0009987;GO:0008152;GO:0005623;GO:0016645;GO:0003674;GO:0055114;GO:0016491;GO:0005575;GO:0008150;GO:0003				COG0685;COG category E;		207	61	146
2042022	core	1 shared; 2 shared	IPR036968;IPR013792;IPR001986;IPR005750;	PF00275;					COG0766;COG category M;		207	61	146
2042033	core	1 shared; 2 shared	IPR017563;IPR003568;IPR032523;IPR003567;IPR002541;IPR003570;	PF16327;PF01578;				Signal Peptide	COG1138;COG category O;		207	61	146
2042047	core	1 shared; 2 shared	IPR002142;IPR004634;IPR029045;IPR047217;IPR047272;IPR004635;	PF01343;					COG0616;COG category OU;		207	61	146
2042085	core	1 shared; 2 shared	IPR007313;	PF04186;					COG category S;COG3030;		207	61	146
2042086	core	1 shared; 2 shared	IPR022846;IPR036005;IPR029149;IPR000994;IPR001131;IPR048819;	PF00557;					COG0006;COG category E;		207	61	146
2042091	core	1 shared; 2 shared	IPR003689;	PF02535;				Signal Peptide	COG0428;COG category P;		207	62	145
2042095	core	1 shared; 2 shared	IPR003778;IPR029000;	PF02626;					COG category E;COG1984;		207	62	145
2042096	core	1 shared; 2 shared	IPR005501;IPR011330;	PF03746;					COG category S;COG1540;		207	61	146
2042118	core	1 shared; 2 shared	IPR036345;IPR015847;IPR018336;IPR027408;IPR020568;IPR002381;IPR001247;	PF03725;PF01138;	GO:0044238;GO:0009987;GO:0008152;GO:0034641;GO:0090304;GO:0006139;GO:0016070;GO:0043170;GO:0046700;GO:0071704;GO:1901361;GO:0008				COG0689;COG category J;		207	61	146
2042137	core	1 shared; 2 shared	IPR002606;IPR023468;IPR023465;IPR015864;IPR014729;IPR015865;	PF06574;PF01687;					COG category H;COG0196;		207	61	146
2042142	core	1 shared; 2 shared	IPR027385;IPR011250;	PF13505;				Signal Peptide	COG3637;COG category M;		207	61	146
2042167	core	1 shared; 2 shared	IPR002696;	PF01809;					COG0759;COG category S;		207	61	146
2042177	core	1 shared; 2 shared	IPR002139;IPR029056;IPR011611;IPR002173;	PF00294;					COG category G;COG0524;		207	61	146
2042183	core	1 shared; 2 shared	IPR027417;IPR005968;IPR017871;IPR003439;IPR003593;	PF00005;					COG category P;COG3840;		207	61	146
2042239	core	1 shared; 2 shared	IPR010649;	PF06796;					COG category S;		207	61	146
2042293	core	1 shared; 2 shared	IPR022485;IPR029058;IPR000073;	PF00561;					COG category H;COG0596;		207	61	146
2042361	core	1 shared; 2 shared	IPR018038;IPR005996;IPR016082;IPR036919;	PF00327;	GO:0044445;GO:0044424;GO:0044391;GO:0005623;GO:0005840;GO:0022626;GO:0032991;GO:0005575;GO:0043232;GO:1990904;GO:0044422;GO:0015				COG1841;COG category J;		207	62	145
2042392	core	1 shared; 2 shared	IPR035318;	PF17347;					COG category S;		207	62	145
2042430	core	1 shared; 2 shared	IPR037069;IPR009100;IPR046373;IPR013786;	PF02771;					COG category I;COG1960;		207	62	145
2042465	core	1 shared; 2 shared	IPR003457;	PF02411;					COG category S;		207	62	145
2042468	core	1 shared; 2 shared						Signal Peptide	COG category S;		207	62	145
2042469	core	1 shared; 2 shared	IPR039425;IPR014289;IPR036388;IPR013249;IPR013324;IPR007627;IPR013325;IPR014284;	PF04542;PF08281;					COG1595;COG category K;		207	62	145
2042472	core	1 shared; 2 shared	IPR013130;IPR022837;	PF01794;				Signal Peptide	COG category C;COG2717;		207	62	145
2042477	core	1 shared; 2 shared	IPR036604;IPR010918;IPR036921;IPR010073;IPR036676;IPR040707;IPR041609;IPR029062;	PF02769;PF18072;PF13507;PF18076;	GO:0044424;GO:0005623;GO:0044464;GO:0005622;GO:0005737;GO:0005575;				COG0046;COG category F;		207	62	145
2042478	core	1 shared; 2 shared							COG category -;		207	62	145
2042488	core	1 shared; 2 shared	IPR001851;	PF02653;					COG category G;COG1172;		207	61	146
2042502	core	1 shared; 2 shared	IPR000659;IPR011576;IPR019576;IPR012349;	PF01243;PF10590;	GO:0044281;GO:0006796;GO:0044271;GO:0042816;GO:1901576;GO:1901564;GO:0090407;GO:0009110;GO:0003674;GO:0042364;GO:0004733;GO:0016				COG category H;COG0259;		207	62	145
2042899	core	1 shared; 2 shared						Signal Peptide	COG3767;COG category -;		207	62	145
2042930	core	1 shared; 2 shared	IPR027417;IPR036640;IPR014216;IPR017871;IPR011527;IPR039421;IPR003593;IPR003439;	PF00664;PF00005;					COG category V;COG4988;		207	62	145
2042982	core	1 shared; 2 shared	IPR011812;IPR023346;IPR001264;IPR036950;	PF00912;					COG0744;COG category M;		207	62	144
2042985	core	1 shared; 2 shared	IPR037062;IPR036291;IPR029479;IPR000415;IPR012301;IPR045213;IPR046346;IPR012302;IPR001891;	PF03949;PF00390;PF00881;				Signal Peptide	COG0281;COG category C;		207	62	144
2042986	core	1 shared; 2 shared	IPR020055;IPR011035;IPR020056;IPR029751;	PF01386;	GO:0043604;GO:0044445;GO:1901363;GO:0006518;GO:0044238;GO:0044271;GO:0044391;GO:1901564;GO:1901576;GO:0005623;GO:0005840;GO:0022				COG1825;COG category J;		207	62	144
2042988	core	1 shared; 2 shared	IPR011541;	PF03824;					COG2215;COG category P;		207	62	144
2043072	core	1 shared; 2 shared	IPR006016;IPR006015;IPR014729;	PF00582;					COG category T;COG0589;		207	61	146
2043083	core	1 shared; 2 shared	IPR001036;IPR027463;	PF00873;					COG category V;COG0841;		207	62	145
2043086	core	1 shared; 2 shared						Signal Peptide	COG category -;		207	62	145
2043120	core	1 shared; 2 shared	IPR005467;IPR035965;IPR036097;IPR013767;IPR003594;IPR036890;IPR000014;IPR014310;IPR004358;IPR003661;	PF02518;PF00512;PF00989;					COG category T;COG5002;		207	62	145
2043130	core	1 shared; 2 shared	IPR007458;	PF04363;					COG category S;COG2926;		207	61	146
2043148	core	1 shared; 2 shared							COG category U;COG3210;		207	62	145
2043162	core	1 shared; 2 shared	IPR023091;IPR020549;IPR002036;	PF02130;					COG0319;COG category J;		207	61	146
2043216	core	1 shared; 2 shared	IPR012846;IPR011766;IPR029035;IPR039368;IPR045229;IPR000399;IPR012001;IPR012000;IPR029061;	PF02776;PF02775;PF00205;					COG category H;COG0028;		207	62	145
2043217	core	1 shared; 2 shared	IPR045865;IPR011766;IPR004789;IPR029061;IPR027271;IPR012001;IPR019455;IPR029035;IPR039557;IPR045229;IPR012000;IPR002912;IPR01284	PF10369;PF00205;PF02776;PF13710;PF02775;	GO:0044281;GO:0044238;GO:1901576;GO:1901564;GO:0005948;GO:0005623;GO:0032991;GO:0003674;GO:0043436;GO:0005575;GO:0008150;GO:1990				COG category H;COG category E;COG0440;COG0028;		207	61	146
2043226	core	1 shared; 2 shared	IPR017850;IPR000917;IPR024607;IPR032506;	PF16347;PF00884;		2_Exclusive			COG3119;COG category P;		207	60	146
2043230	core	1 shared; 2 shared	IPR022496;IPR000905;IPR043129;	PF00814;	GO:0070525;GO:0044238;GO:0009987;GO:0008152;GO:0006400;GO:0034641;GO:0090304;GO:0010467;GO:0006139;GO:0016070;GO:0043170;GO:0071				COG1214;COG category O;		207	61	146
2043250	core	1 shared; 2 shared	IPR000031;IPR033747;IPR024694;	PF00731;					COG category F;COG0041;		207	61	146
2043257	core	1 shared; 2 shared	IPR011008;IPR048328;IPR006311;IPR006314;IPR019546;IPR048327;IPR006313;	PF04261;					COG category P;COG2837;		207	62	145
2043387	core	1 shared; 2 shared						Signal Peptide	COG category -;		207	62	145
2043436	core	1 shared; 2 shared							COG category -;		207	62	145
2043538	core	1 shared; 2 shared	IPR003115;IPR022304;IPR036086;	PF02195;					COG1475;COG category K;		207	61	146
2043564	core	1 shared; 2 shared	IPR021886;IPR032423;IPR027417;IPR003959;IPR003593;IPR008921;	PF12002;PF16193;PF00004;					COG2256;COG category L;		207	62	145
2043582	core	1 shared; 2 shared	IPR004692;	PF03840;				Signal Peptide	COG1314;COG category U;		207	61	146
2043636	core	1 shared; 2 shared	IPR013088;IPR005584;	PF03884;					COG category S;COG3024;		207	62	145
2043641	core	1 shared; 2 shared	IPR004504;IPR020568;IPR014721;IPR041166;IPR027417;IPR020588;IPR003593;	PF13481;PF13541;PF18073;					COG category O;COG1066;		207	62	145
2043662	core	1 shared; 2 shared	IPR005467;IPR036097;IPR008207;IPR040642;IPR003594;IPR036890;IPR001789;IPR027460;IPR036641;IPR004358;IPR014409;IPR003661;IPR01100	PF02518;PF00072;PF00512;PF18415;PF01627;					COG category T;COG0642;		207	62	145
2043754	core	1 shared; 2 shared	IPR045851;IPR020845;IPR000873;IPR042099;IPR025110;	PF00501;PF13193;					COG category IQ;COG0318;		207	62	145
2043765	core	1 shared; 2 shared	IPR011335;IPR027417;IPR014016;IPR014017;IPR011604;IPR038726;IPR000212;IPR004586;	PF13361;PF12705;PF00580;					COG category L;COG1074;		207	62	145
2043814	core	1 shared; 2 shared	IPR006145;IPR018496;IPR020094;IPR036986;IPR000748;IPR002942;IPR020103;IPR042092;	PF01479;PF00849;	GO:0044085;GO:0044238;GO:0005623;GO:0010467;GO:0016853;GO:0006139;GO:0016070;GO:0003674;GO:0022613;GO:0005575;GO:0008150;GO:0009				COG1187;COG category J;		207	60	146
2043834	core	1 shared; 2 shared	IPR036787;IPR001288;IPR019813;IPR019814;IPR036788;IPR019815;	PF05198;PF00707;					COG0290;COG category J;		207	61	146
2043838	core	1 shared; 2 shared	IPR010994;IPR047296;IPR036876;IPR001943;IPR000305;IPR035901;IPR003583;IPR001162;IPR038476;IPR004791;	PF01541;PF02151;PF08459;	GO:0033554;GO:0009380;GO:0044424;GO:0009987;GO:1990391;GO:0005623;GO:0032991;GO:0006950;GO:0005575;GO:0050896;GO:0008150;GO:1905				COG0322;COG category L;		207	61	146
2043849	core	1 shared; 2 shared	IPR027417;						COG4185;COG category S;		207	60	146
2043850	core	1 shared; 2 shared							COG category -;		207	60	146
2043851	core	1 shared; 2 shared	IPR013785;IPR011060;IPR007260;	PF04131;					COG category G;COG3010;		207	62	145
2043887	core	1 shared; 2 shared	IPR006195;IPR004618;IPR045864;	PF03590;					COG2502;COG category F;		207	62	145
2043896	core	1 shared; 2 shared	IPR005598;	PF03899;					COG category C;COG3312;		207	61	146
2043901	core	1 shared; 2 shared	IPR007387;	PF04290;					COG category G;COG3090;		207	61	146
2043907	core	1 shared; 2 shared	IPR025997;IPR028082;	PF13407;				Signal Peptide	COG category G;COG1879;		207	60	146
2043914	core	1 shared; 2 shared	IPR000849;IPR021159;IPR036259;IPR005267;IPR020846;IPR011701;	PF07690;					COG category G;COG2271;		207	62	145
2043926	core	1 shared; 2 shared	IPR015860;IPR027417;IPR017871;IPR003593;IPR003439;	PF00005;					COG1134;COG category GM;		207	61	146
2043937	core	1 shared; 2 shared	IPR007833;	PF05159;					COG3563;COG category M;		207	62	145
2043963	core	1 shared; 2 shared	IPR010994;IPR003583;IPR004509;	PF12836;					COG1555;COG category L;		207	59	145
2044017	core	1 shared; 2 shared	IPR005677;IPR024083;IPR018951;IPR022761;IPR000362;IPR020557;IPR008948;	PF00206;PF10415;	GO:0044281;GO:0044238;GO:0016829;GO:0016999;GO:0006099;GO:0009987;GO:0043648;GO:0008152;GO:0006082;GO:0009060;GO:0003674;GO:0071				COG0114;COG category C;		207	61	146
2044056	core	1 shared; 2 shared	IPR009390;IPR035375;IPR035087;IPR038339;IPR013321;	PF06303;PF17414;					COG category D;COG3120;		207	62	145
2044068	core	1 shared; 2 shared						Signal Peptide	COG category -;		207	62	145
2044071	core	1 shared; 2 shared	IPR036291;IPR002347;IPR011285;	PF13561;PF00106;					COG1028;COG category IQ;		207	62	145
2044080	core	1 shared; 2 shared	IPR016905;	PF11230;					COG category F;COG1328;		207	62	142
2044082	core	1 shared; 2 shared	IPR040542;IPR041109;	PF18071;PF18254;					COG3914;COG category O;		207	62	141
2044097	core	1 shared; 2 shared	IPR000715;IPR012750;	PF00953;	GO:0044085;GO:0044238;GO:1901576;GO:0005618;GO:0071554;GO:0005623;GO:0016780;GO:0043167;GO:0000287;GO:0009103;GO:0003674;GO:0008				COG category M;COG0472;		207	62	145
2044103	core	1 shared; 2 shared	IPR010691;	PF06899;					COG category M;		207	62	145
2044111	core	1 shared; 2 shared	IPR027417;IPR013563;IPR017871;IPR003593;IPR003439;	PF00005;PF08352;					COG0444;COG category P;		207	62	145
2044112	core	1 shared; 2 shared	IPR000515;IPR035906;IPR025966;	PF00528;PF12911;					COG category EP;COG1173;		207	62	145
2044135	core	1 shared; 2 shared	IPR007712;IPR035093;IPR028344;	PF05016;					COG3668;COG category S;		207	62	145
2044141	core	1 shared; 2 shared	IPR036649;IPR008162;	PF00719;					COG category C;COG0221;		207	61	146
2044151	core	1 shared; 2 shared							COG category -;		207	60	146
2044160	core	1 shared; 2 shared	IPR013154;IPR036291;IPR020843;IPR013149;IPR011032;	PF13602PF00107;PF13602;PF08240;		1_Exclusive			COG0604;COG category C;		207	61	146
2044165	core	1 shared; 2 shared	IPR029039;IPR005025;	PF03358;					COG0431;COG category S;		207	62	145
2044192	core	1 shared; 2 shared	IPR003732;IPR023509;	PF02580;	GO:0106074;GO:0140101;GO:0044238;GO:0044424;GO:0009987;GO:0008152;GO:0051499;GO:0005623;GO:0034641;GO:0090304;GO:0006139;GO:0016				COG1490;COG category J;		207	61	146
2044220	core	1 shared; 2 shared	IPR004033;IPR023576;IPR029063;	PF01209;					COG category H;COG0500;		207	61	146
2044243	core	1 shared; 2 shared						Signal Peptide	COG1388;COG category M;		207	62	145
2044250	core	1 shared; 2 shared	IPR004704;	PF03613;					COG3716;COG category G;		207	61	146
2044256	core	1 shared; 2 shared	IPR044068;IPR002104;IPR011010;IPR010998;IPR013762;	PF00589;					COG0582;COG category L;		207	61	145
2044266	core	1 shared; 2 shared	IPR011908;IPR002201;	PF01075;					COG0859;COG category M;		207	61	146
2044286	core	1 shared; 2 shared	IPR002104;IPR038488;IPR011010;IPR010998;IPR025166;IPR013762;	PF13356;PF00589;					COG0582;COG category L;		207	62	145
2044287	core	1 shared; 2 shared	IPR007630;IPR014284;IPR012759;IPR009042;IPR000943;IPR007627;IPR013324;IPR013325;	PF04545;PF04542;PF00140;	GO:2000112;GO:1901363;GO:0050789;GO:0005886;GO:0043254;GO:0060255;GO:0005623;GO:0019219;GO:0050794;GO:0003674;GO:0005575;GO:0008				COG category K;COG0568;		207	61	146
2044289	core	1 shared; 2 shared	IPR025528;	PF14384;					COG3514;COG category S;		207	61	146
2044296	core	1 shared; 2 shared	IPR046977;IPR002052;IPR007848;IPR023543;IPR029063;IPR013675;	PF08468;PF05175;					COG2813;COG category J;		207	62	145
2044320	core	1 shared; 2 shared	IPR018392;IPR036779;IPR007055;	PF01476;PF04972;					COG1652;COG category S;		207	60	146
2044335	core	1 shared; 2 shared	IPR000715;IPR003524;IPR018480;	PF00953;PF10555;					COG0472;COG category M;		207	62	145
2044348	core	1 shared; 2 shared	IPR000868;IPR036380;	PF00857;				Signal Peptide	COG1335;COG category Q;		207	62	145
2044361	core	1 shared; 2 shared	IPR007443;IPR011990;IPR028082;	PF04348;				Signal Peptide	COG3107;COG category M;		207	61	146
2044368	core	1 shared; 2 shared						Signal Peptide	COG category -;		207	62	145
2044379	core	1 shared; 2 shared	IPR010824;IPR038483;	PF07233;				Signal Peptide	COG5633;COG category S;		207	61	146
2044381	core	1 shared; 2 shared	IPR024567;IPR022898;IPR001352;IPR012337;IPR036397;	PF01351;	GO:0033554;GO:0032299;GO:0044238;GO:1901576;GO:0005623;GO:0033567;GO:0090502;GO:0006261;GO:0022616;GO:0006139;GO:0016070;GO:0003				COG0164;COG category L;		207	62	145
2044432	core	1 shared; 2 shared	IPR006070;IPR023535;IPR017945;	PF01300;	GO:1901363;GO:0044238;GO:0005623;GO:0006400;GO:0010467;GO:0006139;GO:0016070;GO:0003674;GO:0005575;GO:0008150;GO:0065007;GO:0016				COG0009;COG category J;		207	62	145
2044490	core	1 shared; 2 shared	IPR015854;IPR027417;IPR005286;IPR017871;IPR003593;IPR003439;	PF00005;					COG2884;COG category D;		207	61	146
2044495	core	1 shared; 2 shared	IPR027417;IPR005337;	PF03668;					COG category S;COG1660;		207	62	144
2044522	core	1 shared; 2 shared	IPR022985;	PF07264;					COG category E;COG2981;		207	61	146
2044562	core	1 shared; 2 shared	IPR007411;	PF04315;					COG category S;COG3101;		207	62	145
2044569	core	1 shared; 2 shared	IPR010994;IPR000085;IPR036267;IPR013849;IPR011114;IPR012340;IPR003583;	PF07499;PF01330;PF14520;	GO:0033554;GO:0009987;GO:0009605;GO:0007154;GO:0009432;GO:0031668;GO:0006950;GO:0050896;GO:0008150;GO:0051716;GO:0006974;GO:0071				COG0632;COG category L;		207	62	145
2044590	core	1 shared; 2 shared						Signal Peptide	COG category -;		207	62	145
2044603	core	1 shared; 2 shared	IPR006344;IPR027417;IPR041851;IPR003593;IPR027785;	PF13245;PF13538;					COG0507;COG category L;		207	62	145
2044604	core	1 shared; 2 shared	IPR018189;IPR001672;IPR023096;IPR035482;IPR046348;IPR035476;	PF00342;					COG category G;COG0166;		207	62	145
2044607	core	1 shared; 2 shared	IPR007115;IPR038418;	PF01242;					COG category H;COG0720;		207	61	146
2044624	core	1 shared; 2 shared	IPR001173;IPR029044;	PF00535;					COG category M;COG0463;		207	62	145
2044626	core	1 shared; 2 shared	IPR008276;IPR011642;IPR011657;IPR002668;IPR018270;	PF01773;PF07662;PF07670;					COG category U;COG1972;		207	61	146
2044674	core	1 shared; 2 shared	IPR039424;IPR000914;IPR030678;	PF00496;	GO:0005623;GO:0031975;GO:0044464;GO:0042597;GO:0030288;GO:0030313;GO:0005575;				COG4166;COG category E;		207	62	145
2044689	core	1 shared; 2 shared	IPR002125;IPR016193;IPR013171;IPR020797;IPR016192;	PF08211;PF00383;					COG category F;COG0295;		207	61	146
2044694	core	1 shared; 2 shared	IPR013766;IPR017937;IPR005746;IPR036249;	PF00085;					COG3118;COG category O;		207	62	145
2044741	core	1 shared; 2 shared	IPR000672;IPR036291;IPR020631;IPR046346;IPR020867;IPR020630;	PF00763;PF02882;	GO:0044281;GO:0044424;GO:0009987;GO:0008152;GO:0016814;GO:0005623;GO:0016645;GO:0003674;GO:0016810;GO:0055114;GO:0005575;GO:0016				COG0190;COG category F;		207	61	146
2044743	core	1 shared; 2 shared	IPR025576;	PF14256;					COG category S;		207	62	145
2044763	core	1 shared; 2 shared	IPR006700;IPR015947;IPR046886;IPR029026;IPR029028;IPR046887;	PF20260;PF04452;	GO:0044085;GO:0044238;GO:0016436;GO:0008757;GO:0008170;GO:0010467;GO:0006139;GO:0016070;GO:0003674;GO:0022613;GO:0070475;GO:0008				COG1385;COG category J;		207	61	146
2044766	core	1 shared; 2 shared	IPR005619;	PF03923;				Signal Peptide	COG3056;COG category M;		207	61	146
2044767	core	1 shared; 2 shared	IPR036065;IPR002634;	PF01722;					COG category T;COG0271;		207	62	145
2044768	core	1 shared; 2 shared	IPR007298;	PF04170;				Signal Peptide	COG3015;COG category MP;		207	61	146
2044773	core	1 shared; 2 shared						Signal Peptide	COG category -;		207	62	144
2044781	core	1 shared; 2 shared	IPR008272;IPR014166;IPR006684;IPR029069;	PF13279;					COG0824;COG category S;		207	62	145
2044833	core	1 shared; 2 shared	IPR007336;	PF04220;					COG category S;COG3078;		207	62	145
2042661	accessory	1 shared	IPR014462;IPR013046;	PF06890;					COG4384;COG category S;		206	62	124
2042662	accessory	1 shared	IPR010877;	PF07409;					COG category S;COG4381;		206	62	124
2041830	core	1 shared; 2 shared	IPR008407;	PF05437;					COG category S;		206	60	146
2041862	core	1 shared; 2 shared	IPR009010;IPR006963;IPR041929;IPR037946;IPR006657;IPR006311;IPR006656;	PF01568;PF00384;					COG category C;COG0243;		206	60	146
2041884	core	1 shared; 2 shared	IPR005115;	PF03458;					COG category S;COG2860;		206	59	146
2041886	core	1 shared; 2 shared	IPR007202;IPR017896;IPR010207;IPR016463;IPR017900;	PF14697;PF04060;					COG2878;COG category C;		206	59	146
2041916	core	1 shared; 2 shared	IPR001387;IPR010982;	PF01381;					COG1476;COG category K;		206	60	146
2041924	core	1 shared; 2 shared	IPR014056;						COG3657;COG category S;		206	60	146
2041925	core	1 shared; 2 shared	IPR000522;IPR037294;	PF01032;				Signal Peptide	COG0609;COG category P;		206	60	146
2042029	core	1 shared; 2 shared	IPR009003;IPR011782;IPR001478;IPR036034;IPR001940;	PF13365;PF00595;PF13180;				Signal Peptide	COG category M;COG0265;		206	60	146
2042058	core	1 shared; 2 shared	IPR036291;					Signal Peptide	COG0451;COG category GM;		206	60	146
2042064	core	1 shared; 2 shared	IPR014001;IPR036101;IPR005118;IPR027417;IPR041471;IPR004576;IPR037235;IPR003711;IPR047112;IPR048635;IPR011545;IPR001650;	PF17757;PF02559;PF03461;PF00270;PF00271;					COG category L;COG1197;		206	62	144
2042067	core	1 shared; 2 shared	IPR036942;IPR000531;IPR037066;IPR012910;IPR010917;IPR039426;IPR010949;	PF00593;PF07715;				Signal Peptide	COG category P;COG1629;		206	61	145
2042079	core	1 shared; 2 shared	IPR000358;IPR009078;IPR033909;IPR012348;	PF00268;					COG category F;COG0208;		206	60	145
2042090	core	1 shared; 2 shared	IPR008523;	PF05656;				Signal Peptide	COG category S;COG3152;		206	61	145
2042110	core	1 shared; 2 shared	IPR002139;IPR029056;IPR011877;IPR011611;IPR002173;	PF00294;	GO:0006796;GO:0044238;GO:0044424;GO:0009987;GO:0008152;GO:0005623;GO:0016301;GO:0003674;GO:0071704;GO:0019200;GO:0044262;GO:0005				COG category H;COG0524;		206	60	146
2042123	core	1 shared; 2 shared	IPR004017;	PF02754;					COG0247;COG category C;		206	60	146
2042221	core	1 shared; 2 shared	IPR036909;IPR004852;IPR009056;	PF03150;				Signal Peptide	COG category C;COG1858;		206	59	146
2042375	core	1 shared; 2 shared	IPR015853;IPR027417;IPR013611;IPR017871;IPR003439;IPR003593;IPR008995;	PF08402;PF00005;					COG3842;COG category P;		206	62	143
2042379	core	1 shared; 2 shared	IPR005616;IPR038297;	PF03918;				Signal Peptide	COG category P;COG3088;		206	60	146
2042443	core	1 shared; 2 shared	IPR001851;	PF02653;	GO:0005886;GO:0005623;GO:0015145;GO:0055085;GO:0003674;GO:0051119;GO:0005575;GO:0008150;GO:0016020;GO:0044425;GO:0005215;GO:0071				COG4214;COG category G;		206	59	146
2042474	core	1 shared; 2 shared	IPR036942;IPR000531;IPR039426;	PF00593;					COG category H;COG category P;COG4206;COG1629;		206	61	144
2042484	core	1 shared; 2 shared	IPR013450;IPR018485;IPR018483;IPR000577;IPR018484;IPR043129;	PF00370;PF02782;					COG category G;COG1070;		206	62	144
2042969	core	1 shared; 2 shared	IPR010352;	PF06097;				Signal Peptide	COG category S;COG5339;		206	62	143
2042981	core	1 shared; 2 shared	IPR010921;IPR013335;IPR038116;IPR000831;	PF01371;					COG2973;COG category K;		206	61	144
2042984	core	1 shared; 2 shared	IPR004666;IPR011761;IPR041107;IPR013815;IPR013651;	PF08443;PF18030;	GO:0033554;GO:0044238;GO:1901564;GO:0005623;GO:0007154;GO:0009432;GO:0031668;GO:0018169;GO:0003674;GO:0005575;GO:0050896;GO:0016				COG category F;COG0189;		206	62	143
2043114	core	1 shared; 2 shared	IPR000238;IPR020053;IPR015946;IPR023799;	PF02033;					COG0858;COG category J;		206	59	146
2043219	core	1 shared; 2 shared	IPR016181;IPR000182;IPR001048;IPR036393;IPR033719;IPR010167;	PF00583;PF00696;					COG category E;COG0548;		206	61	145
2043255	core	1 shared; 2 shared	IPR010985;IPR022789;IPR038296;	PF03693;					COG3609;COG category K;		206	62	144
2043258	core	1 shared; 2 shared							COG0672;COG category P;		206	62	144
2043394	core	1 shared; 2 shared	IPR027417;IPR017871;IPR003593;IPR003439;	PF00005;					COG category G;COG1129;		206	62	143
2043431	core	1 shared; 2 shared	IPR029046;IPR004565;	PF03550;				Signal Peptide	COG3017;COG category M;		206	60	146
2043434	core	1 shared; 2 shared	IPR005538;	PF03788;					COG category S;COG1380;		206	62	144
2043615	core	1 shared; 2 shared	IPR001451;IPR018357;IPR007691;IPR011004;IPR020573;	PF00132;PF04613;					COG category M;COG1044;		206	60	146
2043776	core	1 shared; 2 shared	IPR001107;IPR001972;IPR036013;IPR032435;IPR018080;	PF16200;PF01145;					COG category O;COG0330;		206	62	144
2043804	core	1 shared; 2 shared	IPR007473;IPR002052;IPR029063;	PF04378;	GO:0044085;GO:0044238;GO:0008757;GO:0005623;GO:0008170;GO:0010467;GO:0006139;GO:0016070;GO:0003674;GO:0022613;GO:0070475;GO:0005				COG category J;COG2961;		206	60	146
2043839	core	1 shared; 2 shared	IPR004570;IPR043130;IPR048254;IPR000462;	PF01066;	GO:0006796;GO:0006650;GO:0044238;GO:0009987;GO:1901576;GO:0005886;GO:0090407;GO:0008152;GO:0046474;GO:0005623;GO:0016780;GO:0046				COG0558;COG category I;		206	61	145
2043859	core	1 shared; 2 shared	IPR038722;IPR001387;IPR010982;	PF13693;					COG3423;COG category K;		206	61	144
2043957	core	2 shared	IPR011932; IPR044068; IPR002104; IPR004107; IPR011010; IPR023009; IPR010998; IPR013762	PF02899; PF00589;	GO:0044238; GO:0009987; GO:0008152; GO:0034641; GO:0090304; GO:0006139; GO:0043170; GO:0003674; GO:0071704; GO:0008150; GO:0003824; GO:0000150; GO:0044237; GO:0006259; GO:0009009; GO:0006310; GO:0044260; GO:0046483; GO:0140097; GO:1901360; GO:0006807; GO:0006725;	N/A	Core	N	Category D; COG4974	N/A	206	55	146
2043982	core	1 shared; 2 shared	IPR036908;IPR034718;IPR009009;IPR012997;	PF03330;				Signal Peptide	COG0797;COG category M;		206	60	143
2044014	core	1 shared; 2 shared	IPR004046;IPR004045;IPR036282;IPR010987;IPR040079;IPR036249;	PF00043;PF02798;	GO:0044424;GO:0005623;GO:0044464;GO:0005622;GO:0005737;GO:0005575;				COG0625;COG category O;		206	62	144
2044057	core	1 shared; 2 shared	IPR014721;IPR027417;IPR008269;IPR020568;IPR041699;IPR027065;	PF13654;PF05362;					COG category O;COG1067;		206	62	144
2044066	core	1 shared; 2 shared	IPR006519;IPR000911;IPR036769;IPR036796;IPR020783;IPR020784;	PF00298;PF03946;	GO:0043604;GO:0044445;GO:0044085;GO:1901363;GO:0044271;GO:0006518;GO:0044238;GO:0044391;GO:1901576;GO:1901564;GO:0022607;GO:0005				COG category J;COG0080;		206	61	145
2044088	core	1 shared; 2 shared	IPR003787;IPR027396;IPR017463;	PF02635;					COG1553;COG category P;		206	62	144
2044092	core	1 shared; 2 shared	IPR007641;IPR007645;IPR015712;IPR007642;IPR042107;IPR014724;IPR007120;IPR007644;IPR037034;IPR019462;IPR037033;IPR007121;IPR01024	PF04561;PF04563;PF10385;PF04560;PF04565;PF00562;					COG0085;COG category K;		206	62	144
2044110	core	1 shared; 2 shared	IPR027417;IPR017871;IPR013563;IPR003439;IPR003593;	PF00005;PF08352;					COG category P;COG4608;		206	62	144
2044127	core	1 shared; 2 shared	IPR018225;IPR001585;IPR013785;IPR004730;	PF00923;	GO:0003674;GO:0016744;GO:0003824;GO:0004801;GO:0016740;				COG category F;COG0176;		206	62	144
2044224	core	1 shared; 2 shared	IPR010232;IPR004147;IPR011009;IPR045308;	PF03109;					COG0661;COG category S;		206	60	146
2044260	core	1 shared; 2 shared	IPR014001;IPR027417;IPR006935;IPR029464;IPR013670;IPR001650;	PF04851;PF00271;PF08463;PF13588;					COG category L;COG4096;		206	60	146
2044273	core	1 shared; 2 shared	IPR035958;IPR003708;	PF02556;	GO:0005622;GO:0044424;GO:0005737;GO:0005623;GO:0005575;GO:0044464;				COG category U;COG1952;		206	62	144
2044304	core	1 shared; 2 shared	IPR011060;IPR006063;IPR006062;IPR044524;IPR023016;IPR013785;	PF00977;	GO:0044281;GO:0044238;GO:0044271;GO:1901576;GO:1901564;GO:0005623;GO:0016853;GO:0003949;GO:0003674;GO:0043436;GO:0005575;GO:0008				COG0106;COG category E;		206	59	146
2044319	core	1 shared; 2 shared	IPR036768;IPR007459;	PF04364;					COG2927;COG category L;		206	59	146
2044425	core	1 shared; 2 shared						Signal Peptide	COG category -;		206	60	146
2044572	core	1 shared; 2 shared	IPR010918;IPR036921;IPR016188;IPR036676;IPR006283;	PF02769;PF00586;					COG category H;COG0611;		206	61	145
2044577	core	1 shared; 2 shared							COG category -;		206	60	146
2042646	accessory	1 shared	IPR009279;	PF06074;					COG4383;COG category S;		205	62	124
2042656	accessory	1 shared	IPR010090;	PF10145;					COG category S;COG5283;		205	60	124
2041847	core	1 shared; 2 shared	IPR043686;IPR027417;IPR003439;IPR032524;IPR032781;IPR037118;IPR017871;IPR003593;	PF00005;PF12848;PF16326;					COG category S;COG0488;		205	62	143
2041853	core	1 shared; 2 shared	IPR001789;IPR000792;IPR036388;IPR016032;IPR011006;	PF00196;PF00072;					COG4566;COG category K;		205	60	145
2041896	core	1 shared; 2 shared	IPR035980;IPR020814;IPR000529;IPR014717;IPR020815;	PF01250;	GO:0044445;GO:1901363;GO:0044424;GO:0044391;GO:0022627;GO:0070181;GO:0005623;GO:0022626;GO:0005840;GO:0032991;GO:0003674;GO:0005				COG0360;COG category J;		205	61	144
2041923	core	1 shared; 2 shared	IPR010982;IPR014057;						COG3636;COG category K;		205	60	145
2042053	core	1 shared; 2 shared	IPR048641;IPR040072;IPR027492;IPR007197;IPR013785;IPR004383;	PF04055;	GO:0044085;GO:0044238;GO:0008757;GO:0006400;GO:0010467;GO:0006139;GO:0016070;GO:0003674;GO:0022613;GO:0070475;GO:0008150;GO:0016				COG category J;COG0820;		205	62	143
2042087	core	1 shared; 2 shared	IPR001455;IPR022931;IPR036868;	PF01206;	GO:0019725;GO:0009987;GO:0042592;GO:0008150;GO:0065007;GO:0055082;GO:0065008;GO:0048878;				COG category O;COG0425;		205	60	145
2042114	core	1 shared; 2 shared	IPR023064;IPR007721;IPR023750;	PF05025;					COG category G;COG1869;		205	59	146
2042216	core	1 shared; 2 shared	IPR011049;IPR008640;IPR008635;	PF05658;PF05662;					COG category UW;COG5295;		205	58	146
2042381	core	1 shared; 2 shared	IPR008284;IPR001453;IPR036425;	PF00994;					COG category H;COG0521;		205	59	146
2042911	core	1 shared; 2 shared	IPR014014;IPR001650;IPR014001;IPR027417;IPR023554;IPR011545;IPR000629;	PF00270;PF00271;	GO:0044238;GO:0044424;GO:0009987;GO:0010501;GO:0008152;GO:0005623;GO:0034641;GO:0016818;GO:0090304;GO:0006139;GO:0016070;GO:0140				COG0513;COG category JKL;		205	59	146
2042983	core	1 shared; 2 shared	IPR029479;IPR000415;IPR016446;	PF00881;					COG category C;COG0778;		205	62	142
2043078	core	1 shared; 2 shared	IPR012090;IPR027417;IPR042501;IPR007406;IPR032520;	PF16330;PF04310;PF13558;					COG category D;COG3096;		205	61	144
2043085	core	1 shared; 2 shared	IPR036412;IPR023198;IPR023214;IPR006439;IPR041492;	PF13419;					COG0637;COG category S;		205	59	146
2043157	core	1 shared; 2 shared	IPR001789;IPR039420;IPR016032;IPR036388;IPR001867;IPR011006;	PF00486;PF00072;					COG0745;COG category K;		205	62	143
2043220	core	1 shared; 2 shared	IPR036913;IPR010879;	PF07411;					COG category S;COG3422;		205	61	144
2043222	core	1 shared; 2 shared	IPR010982;						COG1396;COG category K;		205	62	143
2043259	core	1 shared; 2 shared						Signal Peptide	COG0672;COG category P;		205	61	144
2043338	core	1 shared; 2 shared	IPR006195;IPR045864;IPR002312;IPR012340;IPR004522;IPR004365;IPR004364;	PF00152;PF01336;					COG0017;COG category J;		205	61	144
2043423	core	1 shared; 2 shared	IPR033900;IPR023614;	PF13609;	GO:0016020;GO:0005623;GO:0031975;GO:0044464;GO:0019867;GO:0071944;GO:0030313;GO:0009279;GO:0030312;GO:0005575;GO:0044462;			Signal Peptide	COG3203;COG category M;		205	60	144
2043552	core	1 shared; 2 shared	IPR017924;IPR035920;IPR001890;	PF01985;					COG1534;COG category J;		205	62	143
2043556	core	1 shared; 2 shared							COG category -;		205	61	144
2043832	core	1 shared; 2 shared	IPR002908;IPR047584;IPR036524;IPR020895;	PF01491;	GO:0033554;GO:0044085;GO:0044238;GO:0030003;GO:1901564;GO:0022607;GO:0005623;GO:0051536;GO:0043167;GO:0003674;GO:0018282;GO:0005				COG1965;COG category P;		205	59	146
2043917	core	1 shared; 2 shared	IPR000849;IPR036259;IPR011701;IPR020846;	PF07690;					COG category G;COG2271;		205	57	146
2043987	core	1 shared; 2 shared	IPR002491;	PF01497;				Signal Peptide	COG0614;COG category P;		205	62	139
2044069	core	1 shared; 2 shared	IPR016776;IPR029069;						COG4706;COG category I;		205	60	145
2044085	core	1 shared; 2 shared	IPR007236;	PF04102;					COG2900;COG category S;		205	62	143
2044091	core	1 shared; 2 shared						Signal Peptide	COG category S;		205	62	143
2044107	core	1 shared; 2 shared	IPR003835;	PF02684;	GO:0006796;GO:0044238;GO:1901576;GO:1901271;GO:0090407;GO:0005623;GO:0043167;GO:0009247;GO:0003674;GO:0008610;GO:0006664;GO:0005				COG category M;COG0763;		205	61	143
2044125	core	1 shared; 2 shared	IPR029068;IPR010393;	PF06185;					COG category S;COG3102;		205	59	146
2044170	core	1 shared; 2 shared	IPR045031;IPR011005;IPR006390;IPR000489;	PF00809;	GO:0043604;GO:0044281;GO:0044271;GO:1901564;GO:1901576;GO:0046653;GO:0005623;GO:0042559;GO:0003674;GO:0043436;GO:0042558;GO:0005				COG category H;COG0294;		205	62	142
2044219	core	1 shared; 2 shared	IPR004488;IPR045861;IPR002523;IPR045863;	PF01544;	GO:0034220;GO:0022890;GO:0015693;GO:0055085;GO:0035444;GO:0003674;GO:0015095;GO:0008150;GO:0046915;GO:0015075;GO:0006811;GO:0015				COG category P;COG0598;		205	59	146
2044272	core	1 shared; 2 shared	IPR001763;IPR036873;	PF00581;					COG0607;COG category P;		205	61	144
2044302	core	1 shared; 2 shared	IPR017926;IPR010139;IPR029062;	PF00117;					COG category E;COG0118;		205	61	144
2044323	core	1 shared; 2 shared	IPR001638;IPR000189;IPR023346;IPR023703;IPR008258;	PF00497;PF01464;	GO:0016020;GO:0005623;GO:0031975;GO:0044464;GO:0019867;GO:0071944;GO:0030313;GO:0009279;GO:0030312;GO:0005575;GO:0044462;				COG category M;COG4623;		205	59	146
2044424	core	1 shared; 2 shared	IPR035292;	PF17320;					COG category S;		205	59	146
2044468	core	1 shared; 2 shared	IPR000531;IPR036942;IPR039426;	PF00593;					COG category P;COG1629;		205	62	142
2044492	core	1 shared; 2 shared						Signal Peptide	COG category -;		205	61	144
2044536	core	1 shared; 2 shared	IPR012784;IPR037187;IPR020458;IPR000962;IPR048489;	PF01258;					COG category T;COG1734;		205	62	143
2044618	core	1 shared; 2 shared	IPR020004;IPR003331;IPR029767;	PF02350;					COG0381;COG category M;		205	59	146
2043990	accessory	2 shared	IPR024445;	PF12762;					COG3676;COG category L;		204	18	146
2042063	core	1 shared; 2 shared	IPR007460;IPR038573;	PF04365;					COG category S;COG2929;		204	58	146
2042112	core	1 shared; 2 shared	IPR001851;	PF02653;	GO:0005886;GO:0005623;GO:0015145;GO:0055085;GO:0003674;GO:0051119;GO:0005575;GO:0008150;GO:0016020;GO:0044425;GO:0005215;GO:0071				COG category U;COG1172;		204	58	146
2042410	core	1 shared; 2 shared	IPR001303;IPR036409;	PF00596;	GO:0044281;GO:0016830;GO:0044238;GO:0044424;GO:0016829;GO:0008152;GO:0005623;GO:0019323;GO:0003674;GO:0071704;GO:0005575;GO:0008				COG0235;COG category G;		204	58	145
2042934	core	1 shared; 2 shared	IPR014036;IPR036388;IPR037171;IPR036390;IPR001034;IPR018356;	PF08220;PF00455;					COG1349;COG category K;		204	60	144
2043186	core	1 shared; 2 shared	IPR027417;IPR006935;	PF04851;					COG category KL;COG1061;		204	61	143
2043445	core	1 shared; 2 shared	IPR024524;	PF12686;					COG category S;		204	60	141
2043578	core	1 shared; 2 shared	IPR010920;IPR011014;IPR006686;IPR006685;IPR024393;IPR011066;IPR025692;IPR023408;IPR049142;IPR049278;	PF12794;PF12795;PF00924;	GO:0019725;GO:0009987;GO:0071840;GO:0042592;GO:0008150;GO:0065007;GO:0055082;GO:0006884;GO:0008361;GO:0032535;GO:0016043;GO:0090			Signal Peptide	COG category M;COG1196;		204	61	143
2043593	core	1 shared; 2 shared	IPR023049;IPR005836;IPR011831;IPR011004;IPR029044;IPR005835;	PF00483;					COG category H;COG0448;		204	60	144
2043622	core	1 shared; 2 shared	IPR005371;	PF03701;					COG category S;COG3140;		204	60	144
2043642	core	1 shared; 2 shared	IPR019629;	PF10688;					COG category S;		204	60	144
2043898	core	1 shared; 2 shared	IPR011607;IPR006275;IPR005480;IPR011761;IPR036914;IPR005479;IPR033937;IPR036897;IPR005483;IPR016185;	PF02787;PF02786;PF02142;					COG category F;COG0458;		204	62	142
2044022	core	1 shared; 2 shared	IPR012677;IPR001014;IPR013025;IPR012678;	PF00276;					COG0089;COG category J;		204	59	145
2044054	core	1 shared; 2 shared	IPR016166;IPR016169;IPR004113;IPR036318;IPR017900;IPR017896;IPR016164;IPR006094;	PF01565;PF02913;PF13183;					COG0247;COG category C;		204	61	143
2044055	core	1 shared; 2 shared	IPR036737;IPR011250;IPR002368;IPR006664;IPR006665;IPR000498;	PF01389;PF00691;	GO:0005623;GO:0019867;GO:0030312;GO:0005575;GO:0016020;GO:0031975;GO:0044464;GO:0071944;GO:0030313;GO:0009279;GO:0044462;			Signal Peptide	COG category M;COG2885;		204	59	145
2044081	core	1 shared; 2 shared	IPR034457;IPR007197;IPR013785;IPR001989;	PF13353;PF04055;					COG1180;COG category O;		204	62	142
2044083	core	1 shared; 2 shared	IPR006638;IPR012340;IPR020612;IPR038135;IPR023404;IPR007197;IPR005840;IPR013848;IPR002792;IPR005839;	PF00919;PF04055;PF18693;					COG0621;COG category J;		204	62	142
2044140	core	1 shared; 2 shared	IPR003770;	PF02618;					COG1559;COG category S;		204	61	143
2044245	core	1 shared; 2 shared	IPR032816;	PF09335;	GO:0016020;GO:0071944;GO:0005886;GO:0005623;GO:0005575;GO:0044464;				COG1238;COG category S;		204	57	146
2044277	core	2 shared	IPR005335;IPR038713;	PF03592;					COG3728;COG category L;		204	52	144
2044311	core	1 shared; 2 shared	IPR015797;IPR000086;	PF00293;					COG0494;COG category L;		204	59	144
2044322	core	1 shared; 2 shared						Signal Peptide	COG category -;		204	57	146
2044362	core	1 shared; 2 shared	IPR003509;IPR011335;IPR011856;	PF02021;					COG0792;COG category L;		204	59	145
2044485	core	1 shared; 2 shared	IPR029063;IPR015392;IPR014431;IPR014710;IPR004537;IPR015985;	PF03848;PF09313;	GO:0044424;GO:0008152;GO:0008757;GO:0005623;GO:0003674;GO:0005575;GO:0008150;GO:0003824;GO:0016740;GO:0032259;GO:0016741;GO:0044				COG category PQ;COG0500;		204	59	145
2044623	core	1 shared; 2 shared	IPR001173;IPR029044;	PF00535;					COG1216;COG category S;		204	59	145
2044784	core	1 shared; 2 shared	IPR005819;IPR014161;	PF06519;		2_Exclusive			COG category M;COG3064;		204	58	146
2042659	accessory	1 shared	IPR009826;	PF07157;					COG category S;COG4228;		203	60	123
2042660	accessory	1 shared	IPR049354;IPR026276;IPR023399;						COG4379;COG category S;		203	57	124
2041798	core	1 shared; 2 shared	IPR001763;IPR036873;	PF00581;				Signal Peptide	COG0607;COG category P;		203	57	146
2041813	core	1 shared; 2 shared	IPR020084;IPR015797;IPR000086;IPR033713;	PF00293;					COG category F;COG1051;		203	57	144
2041834	core	1 shared; 2 shared	IPR006640;IPR035240;IPR023483;	PF17283;PF10263;					COG3091;COG category S;		203	62	141
2042042	core	1 shared; 2 shared	IPR029056;IPR000417;	PF02110;					COG category H;COG2145;		203	59	144
2042174	core	1 shared; 2 shared	IPR036249;	PF14595;					COG category CO;COG0526;		203	62	141
2042237	core	1 shared; 2 shared	IPR009010;IPR006657;IPR041460;IPR006655;IPR011887;IPR006311;IPR006656;IPR041954;	PF18364;PF01568;PF00384;				Signal Peptide	COG0243;COG category C;		203	57	146
2042285	core	1 shared; 2 shared	IPR001851;	PF02653;	GO:0005886;GO:0005623;GO:0015145;GO:0055085;GO:0003674;GO:0051119;GO:0005575;GO:0008150;GO:0016020;GO:0044425;GO:0005215;GO:0071				COG4211;COG category G;		203	58	145
2042315	core	1 shared; 2 shared	IPR003709;IPR009045;	PF02557;					COG1876;COG category M;		203	58	145
2043168	core	1 shared; 2 shared	IPR038266;IPR036280;IPR036909;IPR009154;IPR005126;	PF03264;	GO:0009055;GO:0009987;GO:0008152;GO:0009061;GO:0003674;GO:0055114;GO:0016491;GO:0005575;GO:0008150;GO:0003824;GO:0044237;GO:0016			Signal Peptide	COG3005;COG category C;		203	57	146
2043400	core	1 shared; 2 shared	IPR027417;						COG category T;COG5635;		203	61	142
2043714	core	1 shared; 2 shared	IPR035571;IPR005272;IPR036661;	PF04175;					COG category S;COG3691;		203	62	141
2043718	core	1 shared; 2 shared	IPR017937;IPR013766;IPR001853;IPR012336;IPR036249;IPR023205;	PF13462PF13462;PF01323;		2_Exclusive		Signal Peptide	COG category O;COG1651;		203	61	141
2043724	core	1 shared; 2 shared	IPR008183;IPR011013;IPR014718;IPR025532;	PF01263;					COG category G;COG0676;		203	61	141
2043735	core	1 shared; 2 shared	IPR013766;IPR024706;IPR000866;IPR036249;	PF00578;					COG1225;COG category O;		203	62	141
2044100	core	1 shared; 2 shared	IPR016181;IPR000182;	PF00583;					COG0454;COG category K;		203	58	145
2044132	core	1 shared; 2 shared	IPR029052;IPR043461;IPR004843;IPR010138;	PF00149;	GO:0016787;GO:0046872;GO:0016818;GO:0043169;GO:0043167;GO:0005488;GO:0008758;GO:0016817;GO:0003674;GO:0030145;GO:0003824;GO:0046				COG category S;COG2908;		203	57	145
2044155	core	1 shared; 2 shared	IPR011251;IPR020020;IPR036661;	PF00296;					COG category C;COG2141;		203	57	146
2044221	core	1 shared; 2 shared	IPR003033;IPR038989;IPR036527;	PF02036;					COG category S;COG3165;		203	57	146
2044225	core	1 shared; 2 shared	IPR006312;IPR003369;	PF02416;					COG category U;COG1826;		203	57	146
2044227	core	1 shared; 2 shared	IPR002033;IPR019820;	PF00902;					COG0805;COG category U;		203	57	146
2044373	core	1 shared; 2 shared	IPR002059;IPR019844;IPR012340;IPR011129;IPR012156;	PF00313;					COG1278;COG category K;		203	57	146
2044392	core	1 shared; 2 shared	IPR007329;IPR010204;	PF04205;				Signal Peptide	COG2869;COG category C;		203	59	144
2044547	core	1 shared; 2 shared	IPR005412;IPR009057;IPR002197;	PF02954;	GO:0000786;GO:0044424;GO:0000229;GO:0005623;GO:0032991;GO:0044427;GO:0032993;GO:0044815;GO:0005575;GO:0043232;GO:0005694;GO:0044				COG category K;COG2901;		203	59	144
2044615	core	1 shared; 2 shared	IPR001451;IPR018357;IPR020019;IPR011004;IPR041561;	PF17836;PF14602;					COG category S;COG0110;		203	57	145
2044687	core	1 shared; 2 shared	IPR043133;IPR006157;IPR006156;	PF02152;					COG category H;COG1539;		203	59	144
2044775	core	1 shared; 2 shared	IPR002423;IPR027413;IPR001844;IPR027409;IPR018370;IPR027410;	PF00118;	GO:0044445;GO:0044424;GO:0009987;GO:0005623;GO:0003674;GO:0032991;GO:0005515;GO:0005575;GO:0008150;GO:0006458;GO:0051082;GO:1990				COG category O;COG0459;		203	57	144
2042645	accessory	1 shared	IPR006517;IPR027417;						COG5362;COG category S;		202	56	124
2042338	core	2 shared	N/A	N/A	N/A	N/A	Core	Signal Peptide	Category -	N/A	202	55	144
2042898	core	1 shared; 2 shared	IPR007801;IPR036237;	PF05114;					COG category S;COG3220;		202	58	144
2042928	core	1 shared; 2 shared	IPR007452;	PF04357;	GO:0009987;GO:0005886;GO:0005623;GO:0032940;GO:0042886;GO:0071705;GO:0032991;GO:0033036;GO:0005575;GO:0008150;GO:0009306;GO:0016				COG category S;COG2911;		202	61	141
2042951	core	2 shared	IPR010155;IPR013422; IPR021124	PF09704	N/A	N/A	Core	N	Category L	N/A	202	55	146
2043007	core	1 shared; 2 shared	IPR039424;IPR000914;IPR030678;	PF00496;	GO:0005623;GO:0031975;GO:0044464;GO:0042597;GO:0030288;GO:0030313;GO:0005575;			Signal Peptide	COG4166;COG category E;		202	58	137
2043113	core	1 shared; 2 shared	IPR044145;IPR027417;IPR009000;IPR006847;IPR005225;IPR036925;IPR023115;IPR015760;IPR004161;IPR000795;IPR000178;	PF00009;PF03144;PF04760;PF11987;					COG0532;COG category J;		202	56	145
2043164	core	1 shared; 2 shared	IPR044672;IPR012675;IPR016155;IPR003749;	PF02597;					COG category H;COG1977;		202	57	145
2043408	core	1 shared; 2 shared	IPR000522;IPR037294;	PF01032;				Signal Peptide	COG4606;COG category P;		202	62	140
2043626	core	1 shared; 2 shared	IPR009241;	PF05973;					COG4679;COG category S;		202	58	144
2043720	core	1 shared; 2 shared	IPR009383;IPR038134;	PF06288;					COG3084;COG category S;		202	62	140
2043722	core	1 shared; 2 shared	IPR004435;IPR027417;IPR029044;IPR013482;IPR025877;	PF12804;PF03205;					COG category H;COG0746;		202	61	141
2043784	core	1 shared; 2 shared	IPR018635;	PF09829;				Signal Peptide	COG category S;COG3110;		202	56	146
2044454	core	1 shared; 2 shared	IPR018228;IPR032466;IPR001130;	PF01026;					COG0084;COG category L;		202	59	143
2044473	core	1 shared; 2 shared	IPR036942;IPR000531;IPR037066;IPR012910;IPR010917;IPR039426;IPR010949;	PF00593;PF07715;				Signal Peptide	COG category P;COG1629;		202	62	140
2044634	core	1 shared; 2 shared	IPR000534;IPR036291;IPR010136;	PF01118;					COG0002;COG category E;		202	56	146
2042648	accessory	1 shared	IPR006522;	PF05069;					COG5005;COG category S;		201	62	124
2041871	core	1 shared; 2 shared	IPR005346;IPR016155;IPR037021;	PF03658;					COG category S;COG2914;		201	57	144
2041874	core	1 shared; 2 shared	IPR000515;IPR011867;IPR035906;	PF00528;	GO:0016020;GO:0071944;GO:0005886;GO:0005623;GO:0005575;GO:0044464;				COG category P;COG4149;		201	57	144
2041895	core	2 shared	IPR000424;IPR012340;IPR023646	PF00436	N/A	N/A	Core	N	Category L; COG2965	N/A	201	55	146
2042987	core	1 shared; 2 shared	IPR016537;IPR010412;	PF06226;				Signal Peptide	COG category S;COG3683;		201	56	144
2043030	core	2 shared	IPR013491;	PF20155;					COG category KT;COG1842;		201	52	137
2043112	core	1 shared; 2 shared	IPR036555;IPR004087;IPR010214;IPR030842;IPR013735;IPR025249;IPR012340;IPR010995;IPR009019;IPR010213;IPR003029;IPR015946;	PF08529;PF13184;PF14520;	GO:2000112;GO:0050789;GO:0044424;GO:1903506;GO:0060255;GO:0005623;GO:0031323;GO:0009889;GO:0019219;GO:0050794;GO:0031554;GO:0031				COG category K;COG0195;		201	56	145
2043639	core	2 shared	IPR042094; IPR018076;IPR003004; IPR001992;	PF00482	GO:0015628; GO:000998; GO:0005886; GO:0005623; GO:0042886; GO:0032940; GO:0055085; GO:0071705; GO:0033036; GO:0005575; GO:0008150; GO:0009317806; 06; GO:0071702; GO:0016020; GO:0071806; GO:0045184; GO:0008104; GO:0044464; GO:0002790; GO:0006810; GO:0015031; GO:0015833; GO:0071944; GO:0051234; GO:0046903; GO:0098776; GO:0051179	N/A	Core	N	Category U; COG1459	N/A	201	55	146
2043723	core	1 shared; 2 shared	IPR000710;IPR004899;IPR030396;IPR012332;IPR011050;IPR005546;IPR036709;	PF03797;PF03212;PF02395;				Signal Peptide	COG3468;COG category MU;		201	61	140
2043755	core	1 shared; 2 shared	IPR007359;IPR026268;	PF04246;					COG category T;COG3086;		201	57	144
2043948	core	1 shared; 2 shared	IPR001173;IPR029044;IPR006970;	PF04886;PF00535;					COG category M;COG0463;		201	61	140
2043954	core	1 shared; 2 shared	IPR028978;IPR007440;	PF04345;					COG3161;COG category H;		201	57	144
2043981	core	2 shared	IPR011923; IPR001182; IPR018365	PF01098	N/A	N/A	Core	N	Category M; COG0772	N/A	201	55	144
2044012	core	1 shared; 2 shared	IPR029063;IPR004498;	PF06325;					COG2264;COG category J;		201	56	145
2044044	core	1 shared; 2 shared	IPR001303;IPR036409;	PF00596;	GO:0044281;GO:0016830;GO:0008270;GO:0044238;GO:0016829;GO:0044424;GO:0016854;GO:0008152;GO:0005623;GO:0043167;GO:0019323;GO:0016				COG0235;COG category G;		201	56	144
2044295	core	1 shared; 2 shared	IPR004615;IPR036654;	PF03603;					COG3050;COG category L;		201	57	144
2044356	core	1 shared; 2 shared	IPR002698;IPR024185;IPR037171;	PF01812;	GO:0043604;GO:0044281;GO:0044271;GO:0035999;GO:1901564;GO:1901576;GO:0046653;GO:0042559;GO:0003674;GO:0043436;GO:0042558;GO:0008				COG category H;COG0212;		201	56	145
2044479	core	1 shared; 2 shared	IPR000515;IPR035906;	PF00528;					COG category P;COG1176;		201	56	145
2044515	core	2 shared	IPR025240	PF13827	N/A	N/A	Core	N	Category S	N/A	201	55	146
2044537	core	2 shared	IPR032828; IPR025866; IPR002646; IPR043519; IPR010206	PF12627; PF12626; PF01743	N/A	N/A	Core	N	Category F; COG0617	N/A	201	55	146
2044662	core	2 shared	IPR007841	PF05167	N/A	N/A	Accessory	N	Category S; COG2848	N/A	201	55	146
2044675	core	1 shared; 2 shared	IPR034904;IPR033756;IPR027417;IPR044304;IPR019591;IPR000808;	PF10609;					COG category D;COG0489;		201	57	144
2042056	core	1 shared; 2 shared	IPR001626;IPR037294;	PF00950;					COG1108;COG category P;		200	56	144
2042141	core	2 shared	IPR001789;IPR039420; IPR036388; IPR016032; IPR004042; IPR001867; IPR011006	PF00486; PF00072	N/A	N/A	Core	N	Category K; COG0745	N/A	200	55	144
2042476	core	2 shared	IPR037066	N/A	N/A	N/A	Core	Signal Peptide	Category P; COG1629	N/A	200	55	144
2043006	core	2 shared	IPR009057; IPR027417; IPR030828; IPR025662; IPR002078	PF00158; PF18024	N/A	N/A	Core	N	Category K; COG3283	N/A	200	55	144
2043638	core	2 shared	IPR000045	PF01478	N/A	N/A	Core	Signal Peptide	Category NOU; COG1989	N/A	200	55	145
2043823	core	1 shared; 2 shared	IPR018227;IPR004694;	PF03222;					COG category E;COG0814;		200	56	144
2043951	core	2 shared	IPR036412; IPR005519; IPR010025	PF03767	N/A	N/A	Core	Signal Peptide	Category S; COG3700	N/A	200	55	144
2043991	core	2 shared	IPR024445	PF12762	N/A	N/A	Core	N	Category L; COG3676	N/A	200	55	145
2044013	core	2 shared	IPR036059; IPR002510; IPR035068; IPR045570; IPR045569; IPR025502	PF19290; PF01523; PF19289	N/A	N/A	Core	N	Category S; COG0312	N/A	200	55	144
2044102	core	2 shared	IPR009993	PF07429	N/A	N/A	Core	N	Category C; COG0554	N/A	200	54	144
2044318	core	2 shared	IPR016181; IPR000182	PF13673	N/A	N/A	Core	N	Category S; COG2153	N/A	200	55	144
2044433	core	1 shared; 2 shared	IPR000380;IPR013498;	PF01396;					COG0551;COG category L;		200	56	144
2044539	core	2 shared	IPR025985	PF13617	N/A	N/A	Core	Signal Peptide	Category S	N/A	200	54	146
2044632	core	2 shared	IPR001155	PF00724	N/A	N/A	Core	N	Category C; COG1902	N/A	200	55	144
2044661	core	1 shared; 2 shared	IPR018392;IPR002508;IPR036779;	PF01476;PF01520;	GO:0016787;GO:0008745;GO:0005623;GO:0031975;GO:0044464;GO:0042597;GO:0003674;GO:0030288;GO:0030313;GO:0016811;GO:0016810;GO:0005			Signal Peptide	COG category M;COG0860;		200	58	142
2044688	core	2 shared	IPR000620	PF00892	N/A	N/A	Core	N	Category EG; COG0697	N/A	200	55	144
2044723	core	2 shared	N/A	N/A	N/A	N/A	N/A	N/A	Category -	N/A	200	54	144
2042649	accessory	1 shared	IPR012106;	PF10123;					COG4388;COG category S;		199	62	124
2041868	core	1 shared; 2 shared	IPR011250;IPR014902;	PF08794;				Signal Peptide	COG category M;COG3064;		199	61	138
2041909	core	2 shared	IPR029063;IPR041698	PF13649	N/A	N/A	Core	N	Category S;COG4976	N/A	199	54	144
2041926	core	2 shared	IPR027417;IPR017871;IPR003439;IPR003593	PF00005	N/A	N/A	Core	N	Category HP; COG1120	N/A	199	54	145
2042040	core	2 shared	IPR014191;IPRo34457;IPR007197;IPR013785	PF13353	N/A	N/A	Core	N	Category O COG1180	N/A	199	55	144
2042077	core	2 shared	IPR019275	PF10063	N/A	N/A	Core	N	Category S; COG5413	N/A	199	55	144
2042083	core	2 shared	IPR006145; IPR018496; IPR020094; IPR000748; IPR020103; IPR042092;	PF00849	GO:0044085; GO:0044238; GO:0005623; GO:0010467; GO:0016853; GO:0006139; GO:0016070; GO:0003674; GO:0022613; GO:0005575; GO:0008150; GO:0009982; G:0000154; GO:0006364; GO:0031118; GO:0042254; GO:0005737; GO:0006807; GO:0034470; GO:0044424; GO:0009987; GO:0008152; GO:0034641; GO:0090304; GO:0071840; GO:0043170; GO:0071704; GO:0006396; GO:0003824; GO:0044237; GO:0034660; GO:0043412; GO:0016072; GO:0…	N/A	Core		Category J; COG1187	N/A	199	55	144
2042120	core	2 shared	N/A	N/A	N/A	N/A	Core	Signal Peptide	Category P; COG1629	N/A	199	55	144
2042193	core	2 shared	IPR031596	PF16951	N/A	N/A	Core	N	N/A	N/A	199	55	144
2042229	core	2 shared	IPR000620	PF00892	N/A	N/A	Core	N	Category S; COG2510	N/A	199	55	144
2042323	core	2 shared	IPR004518;IPR047046; IPR011411	PF03819	N/A	N/A	Core	N	Category S; COG1694	N/A	199	55	144
2042354	core	2 shared	IPR036643; IPR011263;IPR036603;IPR011262; IPR011773; IPR011260;	PF01000:PF03118; PF01193	GO:0044238;GO:0044271; GO:1901576; GO:0005623; GO:0010467; GO:0034062; GO:0006139; GO:0016070; GO:0097747; GO:0003674; GO:0006354; GO:0005575; GO:0008150; GO:0034654; GO:0032774; GO:0016740; GO:0034645; GO:0005737; GO:0006807; GO:0016779; GO:0044424; GO:0009987; GO:0008152; GO:0034641; GO:0090304; GO:0140098; GO:0009059; GO:0097659; GO:0043170; GO:0071704; GO:0019438; GO:101362; GO:0003824; GO:00…	N/A	Core	N	Category K; COG0202	N/A	199	55	144
2042500	core	2 shared	IPR035093	N/A	N/A	N/A	Core	N	Category -	N/A	199	55	144
2042573	core	1 shared; 2 shared	IPR027383;	PF13490;					COG category -;		199	60	139
2043123	core	2 shared	IPR000515;IPR005672; IPR035906	PF00528	N/A	N/A	Core	N	Category P; COG0581	N/A	199	55	144
[truncated: 2,048 more rows]

## Sheet: Table D
Table D. Genotype Specific & Associated Homology Groups.
Annotation notes column provides summary of the interpro, pfam and GO functional annotations.
Genes Matching = Number of identified genes that were clustered into the homology group
Core = Group was present in ≥90% of all genomes (187/208)
Unique = Group present in exactly 1 genome
Accessory = Group present somewhere between 2-186 genomes
Shared = Group was present in ≥90% of the genomes of the given genotype with no consideration of the presence/absence pattern of the other genotype
Exclusive = Group was present solely in genomes of the given genotype
Specific = Group was exclusive to the given genotype and was present in ≥90% of genomes of that genotype
Associated = Group was present in ≥ 95% of the genomes of one genotype and ˃0% but ≤5% of the other genotype
Manual Function Categories Definitions:
Metal Related = Predicted protein function involved in metal metabolism and/or heavy metal resistance
Transporters & Adhesins = Predicted protein is a transporter or adhesin
AMR = Predicted protein is an antimicrobial resistance gene
Regulatory = Predicted protein has a regulatory function
Restriction Endonuclease = Predicted protein is a restriction endonuclease or related to restriction modification
Metabolism = Predicted protein has a function in metabolism such as enzymes involved in carbohydrate degradation
MGE = Predicted proteins are characteristic of mobile genetic elements such as transposases, toxin-antitoxin plasmid maintenance systems, prophage associated proteins etc.
Hypothetical = Predicted proteins are hypothetical/putative or a protein with a domain of unknown function (DUF) that lacks any further functional information
Other = Predicted proteins could not be categorized into one of the other categories
Homology_Group	Pangenome_Classification	Genotype_Classification	Interpro_Annotation	Pfam_Annotation	GO_Annotation	SignalP_Annotation	COG_Annotation	Annotation_Notes	antismash_Annotation	Genes_Matching	BLASTX_Hit(Top)	G1 Genomes In (N = 62)	G2 Genomes In (N = 146)	Manual_Function_Category
2040775	accessory	1 specific	N/A	N/A	N/A	N/A	N/A	N/A	N/A	N/A	RibD (bifunctional diaminohydroxyphosphoribosylaminopyrimiidine deaminase/5-amino-6-(5-phosphoribosylamino)uracil reductase). Riboflavin biosynthesis	62	0	Metabolism
2040776	accessory	1 specific	N/A	N/A	N/A	N/A	N/A	N/A	N/A	N/A	endopeptidase La. Catalyzes hydrolysis of protiens in presence of ATP	61	0	Other
2040805	accessory	1 specific	N/A	N/A	N/A	N/A	N/A	N/A	N/A	N/A	bifunctional phosphoribosylaminoimidazolecarboxamide formyltransferase/IMP cyclohydrolase. Purine ribonucleotide biosynthesis	62	0	Metabolism
2040838	accessory	1 specific	N/A	N/A	N/A	N/A	N/A	N/A	N/A	N/A	beta-N-acetylhexosaminidase. Carbohydrate metabolism though more specifically involved in breakdown of oligosaccharides, glycoproteins, sphingolipids and similar such compounds	60	0	Metabolism
2040842	accessory	1 specific	N/A	N/A	N/A	N/A	N/A	N/A	N/A	N/A	dihydroorotate dehydrogenase. Involved in Pyrimidine metabolism	62	0	Metabolism
2040860	accessory	1 specific	N/A	N/A	N/A	N/A	N/A	N/A	N/A	N/A	protein translocase subunit SecF. Intracellular protein transport, SeC complex translocates proteins from cyotsol across the cytoplasmic membrane, SecF is an integral membrane protein.	62	0	Transporters & Adhesins
2041962	accessory	2 specific	N/A	N/A	N/A	N/A	N/A	N/A	N/A	N/A	cation diffusion facilitator family transporter. Likely involved in tolerance to the presence of heavy metals such as cadmium, zinc and cobalt. Efflux pump	0	145	Metal Related
2041963	accessory	2 specific	N/A	N/A	N/A	N/A	N/A	N/A	N/A	N/A	Cd(II)/Pb(II)-responsive transcriptional regulator. As the name implies involved in heavy metal resistance	0	143	Metal Related
2041977	accessory	2 specific	N/A	N/A	N/A	N/A	N/A	N/A	N/A	N/A	Hypothetical Protein. Match from M. haemolytica	0	139	Hypothetical
2041983	accessory	2 specific	N/A	N/A	N/A	N/A	N/A	N/A	N/A	N/A	IS30-like element ISApl1 family transposase.	0	139	MGE
2041990	accessory	2 specific	N/A	N/A	N/A	N/A	N/A	N/A	N/A	N/A	Hypothetical Protein. Match from Gammaproteobacteria	0	139	Hypothetical
2042002	accessory	2 specific	N/A	N/A	N/A	N/A	N/A	N/A	N/A	N/A	P22AR C-terminal domain-containing protein. Match from Haemophilus seminalis. Closest M. haemolytica match is a phage repressor/antirepressor Ant	0	138	MGE
2042006	accessory	2 specific	N/A	N/A	N/A	N/A	N/A	N/A	N/A	N/A	Cro/CI family transcriptional regulator. Highest % ID was 60.27% with e-value of 2e-27. Phage origin regulator	0	139	MGE
2042299	accessory	2 specific	N/A	N/A	N/A	N/A	N/A	N/A	N/A	N/A	hypothetical protein. Match was to Pasteurellaceae	0	146	Hypothetical
2042378	accessory	2 specific	N/A	N/A	N/A	N/A	N/A	N/A	N/A	N/A	hypothetical protein. Match from Mannheimia	0	146	Hypothetical
2042449	accessory	2 specific	N/A	N/A	N/A	N/A	N/A	N/A	N/A	N/A	Hypothetical Protein. Match from M. haemolytica	0	146	Hypothetical
2042533	accessory	1 associated	N/A	N/A	N/A	N/A	N/A	N/A	N/A	N/A	class II fructose-bisphosphatase. Involved in carbohydrate metabolism	62	1	Metabolism
2042747	accessory	1 specific	N/A	N/A	N/A	N/A	N/A	N/A	N/A	N/A	hypothetical protein. Match was from Haemophilus and % ID was 82.93% with e-value 7e-16	59	0	Hypothetical
2043042	accessory	2 specific	N/A	N/A	N/A	N/A	N/A	N/A	N/A	N/A	Hypothetical Protein. Match from M. haemolytica	0	132	Hypothetical
2043054	accessory	2 specific	N/A	N/A	N/A	N/A	N/A	N/A	N/A	N/A	Hypothetical Protein	0	136	Hypothetical
2043203	accessory	2 specific	N/A	N/A	N/A	N/A	N/A	N/A	N/A	N/A	Hypothetical Protein. Match from M. haemolytica	0	143	Hypothetical
2043209	accessory	2 specific	N/A	N/A	N/A	N/A	N/A	N/A	N/A	N/A	Hypothetical protein/DUF1778 domain containing protein. Match was from M. haemolytica. Uncharacterized proteins, may form structure that interacts w/ DNA	0	145	Hypothetical
2043267	accessory	2 associated	N/A	N/A	N/A	N/A	N/A	N/A	N/A	N/A	Hypothetical Protein. Match from M. haemolytica	1	144	Hypothetical
2043325	accessory	2 associated	N/A	N/A	N/A	N/A	N/A	N/A	N/A	N/A	Hypothetical Protein. Match from M. haemolytica	1	142	Hypothetical
2043356	accessory	2 specific	N/A	N/A	N/A	N/A	N/A	N/A	N/A	N/A	Hypothetical Protein. Match from M. haemolytica	0	144	Hypothetical
2043358	accessory	2 specific	N/A	N/A	N/A	N/A	N/A	N/A	N/A	N/A	Hypothetical Protein. Match from M. haemolytica	0	144	Hypothetical
2043361	accessory	2 specific	N/A	N/A	N/A	N/A	N/A	N/A	N/A	N/A	Hypothetical Protein. Match from M. haemolytica	0	143	Hypothetical
2043364	accessory	2 specific	N/A	N/A	N/A	N/A	N/A	N/A	N/A	N/A	Hypothetical Protein. Match from M. haemolytica	0	143	Hypothetical
2043365	accessory	2 associated	N/A	N/A	N/A	N/A	N/A	N/A	N/A	N/A	Hypothetical Protein. Match from M. haemolytica	1	141	Hypothetical
2043369	accessory	2 specific	N/A	N/A	N/A	N/A	N/A	N/A	N/A	N/A	Hypothetical Protein. Match from M. haemolytica	0	145	Hypothetical
2043455	accessory	2 specific	N/A	N/A	N/A	N/A	N/A	N/A	N/A	N/A	Hypothetical Protein. Match from M. haemolytica	0	141	Hypothetical
2043460	accessory	2 specific	N/A	N/A	N/A	N/A	N/A	N/A	N/A	N/A	Hypothetical Protein. Match from M. haemolytica	0	141	Hypothetical
2043478	accessory	2 specific	N/A	N/A	N/A	N/A	N/A	N/A	N/A	N/A	Hypothetical Protein. Match from M. haemolytica	0	141	Hypothetical
2043480	accessory	2 specific	N/A	N/A	N/A	N/A	N/A	N/A	N/A	N/A	Hypothetical Protein. Match from M. haemolytica	0	141	Hypothetical
2043668	accessory	2 specific	N/A	N/A	N/A	N/A	N/A	N/A	N/A	N/A	Hypothetical Protein. Match from M. haemolytica	0	140	Hypothetical
2043669	accessory	2 specific	N/A	N/A	N/A	N/A	N/A	N/A	N/A	N/A	Hypothetical Protein. Match from M. haemolytica	0	141	Hypothetical
2043671	accessory	2 specific	N/A	N/A	N/A	N/A	N/A	N/A	N/A	N/A	Hypothetical Protein. Match from M. haemolytica	0	141	Hypothetical
2043680	accessory	2 specific	N/A	N/A	N/A	N/A	N/A	N/A	N/A	N/A	Hypothetical Protein. Match from M. haemolytica	0	143	Hypothetical
2043682	accessory	2 specific	N/A	N/A	N/A	N/A	N/A	N/A	N/A	N/A	Hypothetical Protein. Match from M. glucosida	0	146	Hypothetical
2043709	accessory	2 specific	N/A	N/A	N/A	N/A	N/A	N/A	N/A	N/A	DUF3486 Family Protein. Highest % ID was 81.48 with E-value 4e-97. Represented by bacteriophage Mu, Gp27	0	146	MGE
2043853	accessory	2 specific	N/A	N/A	N/A	N/A	N/A	N/A	N/A	N/A	Hypothetical Protein. Match from M. haemolytica	0	144	Hypothetical
2043945	accessory	2 specific	N/A	N/A	N/A	N/A	N/A	N/A	N/A	N/A	Hypothetical Protein. Match from M. haemolytica	0	145	Hypothetical
2043946	accessory	1 associated	N/A	N/A	N/A	N/A	N/A	N/A	N/A	N/A	Hypothetical Protein. Match from M. haemolytica	62	1	Hypothetical
2044281	accessory	2 specific	N/A	N/A	N/A	N/A	N/A	N/A	N/A	N/A	Hypothetical Protein. Match from M. haemolytica	0	144	Hypothetical
2044712	accessory	2 specific	N/A	N/A	N/A	N/A	N/A	N/A	N/A	N/A	Hypothetical Protein. Match from M. haemolytica	0	144	Hypothetical
2044735	accessory	2 specific	N/A	N/A	N/A	N/A	N/A	N/A	N/A	N/A	Hypothetical Protein. Match from Mannheimia	0	145	Hypothetical
2044739	accessory	2 associated	N/A	N/A	N/A	N/A	N/A	N/A	N/A	N/A	Hypothetical Protein. Match from M. haemolytica	2	144	Hypothetical
2042947	accessory	2 associated	IPR010095;IPR001959;IPR021027;	PF12323;PF01385;PF07282;	N/A	N	COG category L;COG0675;	Probable Transposase	RiPP-like bgc	349	RNA-guided endonuclease InsQ/TnpB family protein. ICE-associated transposase	1	145	MGE
2042946	accessory	2 associated	IPR036515;IPR002686;	PF01797;	N/A	N	COG1943;COG category L;	Probable Transposase	RiPP-like bgc	342	IS200/IS605 family transposase	1	145	MGE
2043881	accessory	2 specific	IPR008983;IPR012334;IPR001073;IPR011050;	N/A	N/A	Signal Peptide	COG category S;COG4675;	Possible Virulence Factor (Pectin Lyase but that acts vs. Plants); May also represent phage components	arylpolyene arylpolyene resorcinol bgc	300	Variable tail fiber protein	0	146	MGE
2043864	accessory	2 specific	IPR018755;	PF10076;	N/A	N	COG3778;COG category S;	Phage	arylpolyene arylpolyene resorcinol bgc	291	YmfQ family protein. Phage protein of some sort	0	146	MGE
2043459	accessory	2 specific	N/A	N/A	N/A	N/A	COG category -;	N/A	N/A	288	Hypothetical Protein. Match from M. haemolytica	0	146	Hypothetical
2044285	accessory	2 specific	IPR010982;IPR014057;	N/A	N/A	N	COG3636;COG category K;	Phage	N/A	288	addiction module antidote protein.	0	146	MGE
2043362	accessory	2 associated	IPR018880;	PF10554;	N/A	N	COG category S;	Ash Protein Family Phage	N/A	277	ash family protein. Phage origin	1	143	MGE
2043866	accessory	2 specific	IPR036444;	N/A	N/A	N/A	COG category -;	Phospholipase A2 domain superfamily. Can be a toxin, but usually involved in metabolism of glycerol (Freeing 2nd carbon group from it in a metal-dependent reaction)	N/A	262	Hypothetical Protein	0	133	Metabolism
2043517	accessory	2 specific	IPR025586;	PF14284;	N/A	N	COG category -;	PcfJ-like Protien (Protein family with uncharacterized function)	N/A	229	Hypothetical Protein. Match from M. haemolytica	0	146	Hypothetical
2043519	accessory	2 specific	N/A	N/A	N/A	N	COG category -;	N/A	N/A	226	Hypothetical Protein. Match from M. haemolytica	0	146	Hypothetical
2042851	accessory	2 associated	IPR022538;	PF10828;	N/A	Signal Peptide	COG category -;	DUF2570 Family	N/A	215	Hypothetical Protein. Match from Pastuerella oralis	2	144	Hypothetical
2042843	accessory	2 associated	IPR023346;IPR023347;IPR034690;IPR022538;IPR002196;	PF00959;PF10828;	N/A	N	COG category H;COG category G;COG2959;COG3772;	Phage-Related Lysozyme (GH24 Family Enzyme)	N/A	213	DUF2570 family protein (No Known Function)	3	143	MGE
2043293	accessory	2 associated	N/A	N/A	N/A	N	COG category -;	N/A	N/A	212	Hypothetical Protein. Match from M. haemolytica	1	144	Hypothetical
2042844	accessory	2 associated	IPR023346;IPR023347;IPR034690;IPR002196;	PF00959;	N/A	N	COG category G;COG3772;	Lysozyme. Most likely GH24 Family & Phage Related	N/A	211	Nothing Found	2	140	MGE
2043677	accessory	2 specific	N/A	N/A	N/A	N	COG category -;	N/A	N/A	207	Hypothetical Protein. Match from M. haemolytica	0	143	Hypothetical
2043266	accessory	2 associated	N/A	N/A	N/A	N	COG category -;	N/A	N/A	192	Hypothetical Protein. Match from M. haemolytica	1	144	Hypothetical
2043327	accessory	2 associated	N/A	N/A	N/A	N	COG3206;COG category M;	Exopolysaccharide export protein/domain GumC/Wzc1. Likely involved in biosynthesis of expolysaccharide	N/A	190	Hypothetical Protein. Match from M. haemolytica	1	143	Hypothetical
2043329	accessory	2 associated	IPR011335;IPR011604;IPR019080;	PF09588;	N/A	N	COG category L;	Endonuclease/Recombinase of Viral Origin	N/A	190	Nothing Found	1	142	MGE
2044862	accessory	2 associated	IPR007539;	PF04448;	N/A	N	COG category S;	DUF551 Family. Found in dsDNA viruses and some phages	N/A	189	DUF551 domain containing protein.	1	143	MGE
2043307	accessory	2 associated	IPR027417;IPR007694;IPR016136;IPR036185;IPR007693;	PF00772;PF03796;	N/A	N	COG0305;COG category L;	Replicative DNA Helicase. Most probably DnaB	N/A	188	Replicative DNA helicase [MULTISPECIES]	3	144	Regulatory
2043328	accessory	2 associated	IPR010183;IPR018330;	PF03837;	N/A	N	COG3723;COG category L;	Recombination DNA repair protein RecT. Involved in recombination basically. May be phage related	N/A	188	Phage recombination protein Bet.	1	143	MGE
2043308	accessory	2 associated	IPR036388;IPR006497;	PF04492;	N/A	N	COG category S;	Phage Replication Protein	N/A	186	Replication Protein [MULTISPECIES]	3	144	MGE
2042305	accessory	2 specific	IPR029063;IPR003356;	PF02384;	N/A	N	COG0827;COG category J;	Adenine Specific DNA N6-methylase. Part of Restriction/Modification System(s)	N/A	172	Phage membrane protein	0	146	MGE
2043685	accessory	2 specific	IPR023095;IPR012263;IPR002052;IPR029063;IPR012327;	PF02086;	N/A	N	COG0338;COG category L;	Adenine Specific DNA N6-methylase. Part of Restriction/Modification System(s)	N/A	172	Dam family site-specfic DNA-(adenine-N6)-methyltransferase.	0	144	Restriction Endonuclease
2042310	accessory	2 specific	N/A	N/A	N/A	N/A	COG category -;	N/A	N/A	160	heme lyase NrfEFG subunit NrfE.	0	146	Metabolism
2042164	accessory	2 specific	IPR012477;	PF07922;	N/A	N	COG category F;	Glycosyltransferase family 52. Members of this family are often involved in a step of lipooligosaccharide biosynthesis requiring sialic acid transfer.	N/A	158	HK97-gp10 family putative phage morphogenesis protein.	0	146	MGE
2042901	accessory	2 associated	IPR011049;IPR008640;IPR008635;	PF05658;PF05662;	N/A	N	COG category UW;COG5295;	YadA-like Protein. Most Likely an adhesin of some sort	RiPP-like bgc	156	collagen-binding protein.	2	146	Transporters & Adhesins
2043449	accessory	2 specific	IPR011119;IPR022391;IPR036388;IPR011093;IPR036390;	PF07514;PF07515;	N/A	N	COG category S;COG3481;	Probable some sort of Helicase. Possibly Conjugation related	N/A	154	MobH family relaxase	0	141	MGE
2043524	accessory	2 specific	IPR021944;	PF12083;	N/A	N	COG category S;	DUF3560 Family Protein	N/A	154	periplasmic nitrate reductase, NapE protein. Role in Nitrogen reduction?	0	145	Metabolism
2043664	accessory	2 specific	IPR016181;IPR027417;	N/A	N/A	N	COG2401;COG category -;	Probably some sort of acyltransferase	N/A	153	Hypothetical Protein. Match from M. haemolytica	0	141	Hypothetical
2042158	accessory	2 specific	IPR007016;	PF04932;	N/A	N	COG3307;COG category M;	O-antigen ligase	N/A	152	metallophosphoesterase. % ID 62.33% and E-value 1e-93.	0	146	Other
2043694	accessory	2 specific	IPR005814;IPR015421;IPR015422;IPR005815;IPR015424;	PF00202;	N/A	N	COG category H;COG0161;	Class III Aminotransferase. Possibly BioA (Involved in Biotin Synthesis)	N/A	152	No significant hits	0	146	Metabolism
2042163	accessory	2 specific	N/A	PF14897;	N/A	N	N/A	EpsG Protein Family. Probable glycosyl transferases belonging to membrane protein GT-C clan	N/A	151	DUF3168 domain containing protein. Probably phage origin	0	146	MGE
2042956	accessory	2 associated	IPR024524;	PF12686;	N/A	N	COG category -;	DUF3800 Family Protein	N/A	151	DUF3800 domain containing protein	1	146	Hypothetical
2043666	accessory	2 specific	N/A	N/A	N/A	N	COG4166;COG category E;	ABC-type oligopeptide transport system, periplasmic component. OppA involved in uptake of oligopeptides	N/A	151	Hypothetical Protein. Match from M. haemolytica	0	140	Hypothetical
2043678	accessory	2 specific	N/A	N/A	N/A	N	COG category -;	N/A	N/A	150	Hypothetical Protein. Match from M. haemolytica	0	146	Hypothetical
2042162	accessory	2 specific	IPR001173;IPR029044;	PF00535;	N/A	N	COG1215;COG category M;	Glycosyltransferase family 2. Possibly the catalytic subunit of cellulose synthase and poly-beta-1,6-N-acetylglucosamine synthase	N/A	149	Hypothetical Protein. Match from M. haemolytica	0	146	Hypothetical
2042941	accessory	2 associated	IPR039444;IPR029035;	PF13289;	N/A	N	arCOG14100;COG category S;	arCOG = archaeal database COG (interesting?). arCOG comes from a methanogenic speices (Methanosaeta concilii GP6). Pfam and IPR annotations have it as a Sirtuin like protein. Sirtuins are involved in metabolic regulation, but specific roles aren't clear as of yet.	RiPP-like bgc	149	Hypothetical Protein. Match from M. haemolytica	2	145	Hypothetical
2042950	accessory	2 associated	IPR027417;IPR002789;	PF01935;	N/A	N	COG0433;COG category S;	Helicase HerA. HerA helicase has unknown functions.	RiPP-like bgc	149	ATP-binding protein	2	144	Regulatory
2043583	accessory	2 specific	IPR002104;IPR038488;IPR011010;IPR010998;IPR025166;IPR013762;	PF13356;PF00589;	N/A	N	COG0582;COG category L;	Integrase. Possibly phage origin	N/A	149	tyrosine-type recombinase/integrase	0	146	MGE
2043708	accessory	2 specific	N/A	N/A	N/A	N	COG category -;	N/A	N/A	149	Hypothetical Protein. Match from M. haemolytica	0	146	Hypothetical
2043710	accessory	2 specific	IPR007712;IPR035093;	PF05016;	N/A	N	COG category D;COG3668;	Plasmid Stabilization Protein ParE. Toxic component of toxin-antitoxin system, "addiction module" for the plasmid"	N/A	149	type II toxin-antitoxin system RelE/ParE family toxin.	0	146	MGE
2044683	accessory	2 specific	IPR010985;IPR008651;IPR035069;IPR013321;	PF05534;	N/A	N	COG category S;COG4226;	HicB Family. May have role in pilus formation	N/A	149	type II toxin-antitoxin system HicB family antitoxin	0	146	MGE
2041967	accessory	2 specific	IPR005068;	PF03406;	N/A	N	COG category M;COG3064;	Most Likely a Phage protein, possibly tail fiber	N/A	148	Hypothetical Protein. Match from Pasturellaceae. %ID 97.78%, E-value 5e-23, Query cover 98%	0	145	Hypothetical
2042013	accessory	2 specific	IPR015927;IPR039418;IPR009061;IPR036388;IPR003314;IPR036286;	PF00717;PF02316;	N/A	N	COG2932;COG category K;	Most Likely a LexA-like peptidase. LexA peptidases are involved in SOS response leading to repair of ssDNA in bacterial cell	N/A	148	RusA family crossover junction endodeoxyribonuclease. This is similar to Lactococcus phage RusA that resolved Holliday junction intermediates and promotes DNA repair	0	145	MGE
2042206	accessory	2 specific	IPR026337;	N/A	N/A	N	COG category -;	HEXXH motif domain. Possibly involved in peptide modification but may also have metalloprotease activity. Most likely is role in either peptide or protein maturation	N/A	148	No Significant Hits	0	146	Regulatory
2042291	accessory	2 specific	IPR002495;IPR029044;	PF01501;	N/A	N	COG category M;COG1442;	Lipopolysaccharide biosynthesis protein. Glycosyltransferase family protein 8 (GT8).	N/A	148	ABC transporter permease	0	146	Transporters & Adhesins
2042309	accessory	2 specific	IPR014017;IPR027417;IPR000212;IPR014016;IPR013498;	PF13361;PF00580;PF01396;	N/A	N	COG category L;COG0210;	UvrD Helicase. Involved in DNA repair, and replication and other such things	N/A	148	lipid asymmetry maintenance protein MlaB. % ID 89.36% e-value 5e-21. Query Cover 89%. These proteins ensure the phospholipids are placed properly in the outer membrane and such	0	146	Other
2042448	accessory	2 associated	IPR001387;IPR010982;	PF01381;	N/A	N	COG1396;COG category K;	Some sort of transcriptional regulator. Possibly Lambda repressor-like,	N/A	148	Hypothetical Protein. Match from M. haemolytica	1	146	Hypothetical
2043150	accessory	2 specific	N/A	N/A	N/A	Signal Peptide	COG category S;COG3266;	Cell Division Protein DamX (non-essential).	N/A	148	Hypothetical Protein. Match from M. haemolytica	0	145	Hypothetical
2043700	accessory	2 specific	IPR027417;IPR017871;IPR013563;IPR003439;IPR003593;	PF00005;PF08352;	N/A	N	COG0444;COG category P;	Oligopeptide ABC transporter. ATP-binding domain/ATPase component	N/A	148	ABC transporter ATP-binding protein	0	146	Transporters & Adhesins
2043704	accessory	2 associated	IPR023346;IPR021204;IPR023347;	N/A	N/A	Signal Peptide	COG3772;COG category NU;	GH24 Family Glycoside hydrolase. Phage associated lysozyme, though details on this family are limited	N/A	148	integrating conjuvative elment protein.	1	146	MGE
2043970	accessory	2 specific	IPR036291;IPR020904;IPR002347;	PF13561;PF00106;	N/A	N	COG1028;COG category IQ;	NAD(P)-dependent dehydrogenase, short-chain alcohol dehydrogenase family. Involved in fatty acid biosynthesis	N/A	148	SDR family oxidoreductase. SDR = Short-chain dehydrogenases/reductases. Most play roles in lipid, amino acid, carbohydrate, cofactor, hormone and vairous other metabolic processes	0	146	Metabolism
2043974	accessory	2 specific	IPR013154;IPR036291;IPR013149;IPR011032;	PF00107;PF08240;	N/A	N	COG category E;COG1063;	Likely a Zinc-dependent dehydrogenase.	N/A	148	No significant hits	0	146	Other
2044301	accessory	2 associated	IPR031709;	PF16872;	N/A	N	COG category -;	putative phage abortive infection protein	N/A	148	helix-turn-helix domain containing protein. Match is from Pasteurella . % ID 96.92, e-value 1e-38	2	146	MGE
2044545	accessory	2 specific	IPR011250;IPR038669;IPR038197;IPR001677;IPR035313;IPR035316;	PF17484;PF01298;PF17483;	N/A	Signal Peptide	COG category S;	TbpB Protein. Involved in iron acqusition from host transferrin. TbpB is the surface exposed lipoprotein	N/A	148	transferrin-binding protein-like solute binidng protein.	0	146	Metal Related
2044681	accessory	2 specific	IPR017969;IPR006121;IPR036163;	PF00403;	N/A	N	COG category P;COG2608;	Possible Copper Chaperone (CopZ).	N/A	148	heavy-metal-associated domain containing protein	0	146	Metal Related
2044682	accessory	2 specific	IPR000551;IPR009061;IPR015358;IPR047057;IPR011789;	PF00376;PF09278;	N/A	N	COG0789;COG category K;	MerR type transcriptonal regulator. MerR type regulators usually respond to environmental stimuli such as heavy metals, oxidative stress, or antibiotics.	N/A	148	Cu(I)-responsive transcriptional regulator.	0	146	Metal Related
2041964	accessory	2 specific	N/A	N/A	N/A	N	COG category -;	N/A	N/A	147	single-stranded DNA-binding protein	0	145	Regulatory
2041966	accessory	2 specific	IPR004223;	N/A	N/A	N	COG category -;	Vitamin B12-dependent methionine synthase; activation domain	N/A	147	broad-spectrum class A beta-lactamase ROB-1	0	145	AMR
2041968	accessory	2 specific	IPR006521;	PF09684;	N/A	N	COG4385;COG category S;	Bacteriophage Tail Protein	N/A	147	aminoglycoside nucleotidyltransferase ANT(2")-Ia	0	145	AMR
2041969	accessory	2 specific	IPR014507;IPR006949;	PF04865;	N/A	N	COG category S;COG3948;	Phage baseplate assembly protein	N/A	147	oxacillin-hydrolyzing class D beta-lactamase OXA-2	0	145	AMR
2042205	accessory	2 specific	IPR036259;IPR011701;	PF07690;	N/A	N	COG category -;	Major Facilitator Superfamily (MFS) transporter. These are involved in transport of a wide variety of things.	N/A	147	Hypothetical Protein. Match from Rodentibacter, % ID 80.77, e-value 2e-20, Query cover 78%	0	146	Hypothetical
2042220	accessory	2 associated	IPR024973;	PF13018;	N/A	N	COG category UW;COG5295;	Extended Signal Peptide of Type V secretion system. This is a component of the T5SS. May also be an adhesin in the T5SS	N/A	147	methionine synthase	1	146	Transporters & Adhesins
2042289	accessory	2 specific	IPR007896;	PF05232;	N/A	N	COG4125;COG category S;	Chlorhexidine efflux transporter. Provides resistance to Chlorhexidine a common antiseptic and disinfectant used in hospitals.	N/A	147	PACE efflux transporter. PACE family transporters are thought to be involved in conferring resistance to various disinfectants and antiseptics and are found in a bunch of different gram negative pathogens.	0	146	AMR
2042290	accessory	2 specific	IPR035571;IPR005272;	PF04175;	N/A	N	COG category S;COG3691;	DUF406 Protein Family. Solely found in gammaproteobacteria, function isn't known	N/A	147	siderophore ABC transporter substrate-binding protein. Best Match was to M. glucosida with query cover 60%, e-value 5e-06, and % ID 86.36%.	0	146	Metal Related
2042295	accessory	2 specific	IPR015378;IPR009057;IPR012337;IPR001584;IPR036397;	PF13551;PF09299;	N/A	N	COG2801;COG category L;	Transposase/Integrase/Ribonuclease	N/A	147	Mu transposase C-terminal domain-containing protein.	0	146	MGE
2042447	accessory	2 associated	IPR038722;IPR010982;	PF13693;	N/A	N	COG3423;COG category K;	Lambda repressor-like Transcriptional Regulator	N/A	147	biotin-dependent carboxyltransferase family protein.	1	146	Regulatory
2043091	accessory	2 specific	IPR003615;IPR013597;IPR002711;	PF01844;PF08388;	N/A	N	COG category V;COG1403;	McrA (5-methylcytosine-specific restriction endonuclease). Function unclear, other annotations also don't add much	N/A	147	group II intron maturase-specific domain-containing protein. Implicated in binding of intron RNA during reverse transcription and splicing. Group II introns are a class of self-catalytic ribozymes and MGEs	0	146	MGE
2043354	accessory	2 specific	IPR038488;IPR002104;IPR011010;IPR025166;IPR013762;IPR010998;	PF00589;PF13356;	GO:0044238;GO:0006139;GO:0008907;GO:0003674;GO:0032359;GO:0015074;GO:0005575;GO:0008150;GO:0000150;GO:0019045;GO:0044419;GO:0006	N	COG0582;COG category L;	Integrase/Recombinase. Probably Phage origin	N/A	147	tyrosine-type recombinase/integrase	0	144	MGE
2043359	accessory	2 specific	N/A	N/A	N/A	N	COG category -;	N/A	N/A	147	Hypothetical Protein. Match from M. haemolytica	0	142	Hypothetical
2043462	accessory	2 specific	N/A	N/A	N/A	N	COG category -;	N/A	N/A	147	Hypothetical Protein. Match from M. haemolytica	0	140	Hypothetical
2043584	accessory	2 specific	IPR024455;IPR027417;IPR004968;IPR036388;IPR036390;IPR045455;IPR014015;	PF03288;PF05065;PF19263;	N/A	N	COG3378;COG category L;	DNA Primase, phage or plasmid associated	N/A	147	phage major capsid protein	0	146	MGE
2043672	accessory	2 specific	IPR013610;	PF08401;	N/A	N	COG4227;COG category L;	Antirestriction protein ArdC. Phage protein w/ activity vs. type I restriction and modification systems (from the IncW plasmid pSa containing the ard gene)	N/A	147	ArdC-like ssDNA-binding domain containing protein	0	145	MGE
2043675	accessory	2 specific	N/A	N/A	N/A	N	COG category -;	N/A	N/A	147	Hypothetical Protein. Match from M. haemolytica	0	146	Hypothetical
2043705	accessory	2 associated	N/A	N/A	N/A	Signal Peptide	COG category -;	N/A	N/A	147	Hypothetical Protein. Match from M. haemolytica	1	146	Hypothetical
2043706	accessory	2 associated	IPR027417;IPR025669;	PF13614;	N/A	N	COG1192;COG category D;	Possibly a ParA-like ATPase involved in chromosome/plasmid partitioning or cellulose biosynthesis protein BcsQ.	N/A	147	ParA family protein. ParA = plasmid partition protein A	1	146	MGE
2043930	accessory	2 specific	IPR029058;	PF13524;	N/A	N	COG category Q;COG4641;	Glycosyltransferase like protein. Similar to spore maturation protein CgeB.	N/A	147	glycosyltransferase.	0	146	Metabolism
2043971	accessory	2 specific	IPR010656;IPR004681;	PF06808;	GO:0016020;GO:0071944;GO:0005886;GO:0005623;GO:0005575;GO:0044464;	N	COG category G;COG1593;	DctM. Tripartitie ATP-independent periplasmic transporter. These proteins are usually involved in uptake of C4-dicarboxylates such as succinate, fumarate and malate	N/A	147	TRAP transporter large permease. Basically part of a TRAP family transporter	0	146	Transporters & Adhesins
2043972	accessory	2 specific	IPR007387;	PF04290;	N/A	N	COG category G;COG3090;	Tripartitie ATP-indpendent periplasmic transporter, DctQ component. Possibly involved in the C4-dicarboxylate transporter system w/ the above protein	N/A	147	TRAP transporter small permease	0	146	Transporters & Adhesins
2043975	accessory	2 specific	IPR011711;IPR036388;IPR036390;IPR008920;IPR000524;	PF00392;PF07729;	N/A	N	COG2186;COG category K;	Transcriptional Regulator . GntR/FadR family. Either involved in fatty acid metabolism regulation or Gluconate operon transcriptional repression	N/A	147	FCD domain-containing protein. FCD (FadR C-terminal domain) is involved in binding to effector molecules (such as Zn(II), Ni(II), citrate, sugar acids, sialic acid, etc.) that regualte transcription of certain genes	0	146	Regulatory
2044276	accessory	2 specific	IPR006315;IPR036709;IPR005546;	PF03797;	N/A	N	COG category MU;COG3468;	Autotransporter Adhesin. AidA, mediates ahdesion to host cells and may have other virulence properties such as mediation of autoaggregation via intracellular self-recognitation and is highly efficient initiator of biofilm formation	N/A	147	autotransporter domain-containing protein	0	146	Transporters & Adhesins
2044609	accessory	2 specific	N/A	N/A	N/A	Signal Peptide	COG category -;	N/A	N/A	147	outer membrane lipoprotein PlpE. PlpE is important in complement mediated killing of serotype 1 of M. haemolytica	0	146	Other
2041941	accessory	2 specific	IPR012910;IPR037066;IPR039426;	PF07715;	N/A	Signal Peptide	COG category P;COG4773;	TonB-dependent receptor. Plug domain. TonB interacts /w OMPs that carry out high-affinity binding and NRG-dependent uptak eof specific substrates into the periplasmic space.	N/A	146	subtype B tannase.	0	146	Metal Related
2041956	accessory	2 specific	IPR000710;IPR011050;IPR030396;IPR012332;	PF02395;	N/A	Signal Peptide	COG2268;COG category S;	Peptidase_S6. This is a serine protease autotransporter and helps confer serum resistance though it doesn't degrade immunoglobulin (such as in the case of IgA1)	N/A	146	DMT family transporter. DMT = drug/metabolite transporter, involved in transport of well what it says really	0	145	Transporters & Adhesins
2041971	accessory	2 specific	IPR007048;	PF04965;	N/A	N	COG3628;COG category S;	Baseplate wedge protein gp25.	N/A	146	unnamed protein product found in Acinetobacter pittii. 2nd hit was an ABCF-F type ribosomal protection protein Msr(E) however	0	144	AMR
2042159	accessory	2 specific	IPR016040;IPR005888;IPR036291;	PF16363;	GO:0044238;GO:0016829;GO:1901576;GO:0009987;GO:0008152;GO:0009103;GO:0033692;GO:0009059;GO:0003674;GO:0043170;GO:0071704;GO:0044	N	COG category M;COG1088;	Probably a dTDP-D-glucose 4,6-dehydratase or something similar. Involved in LPS biosynthesis	N/A	146	RusA family crossover junction endodeoxyribonuclease. This is similar to Lactococcus phage RusA that resolved Holliday junction intermediates and promotes DNA repair	0	146	MGE
2042160	accessory	2 specific	IPR043519;IPR007685;	PF04607;	N/A	N	COG category S;	Region of unknown function found in RelA and SpoT of E.coli. RelA is a guanosine 3',5'-bis-pyrophosphate synthetase (ppGpp). SpoT is thought to be a bifunctional enzyme catalysing both ppGpp synthesis and degradation.	N/A	146	antiterminator Q family protein. Phage transcription regulator that prevents transcription from terminating	0	146	MGE
2042190	accessory	2 specific	IPR004435;IPR027417;IPR029044;IPR013482;IPR025877;	PF12804;PF03205;	N/A	N	COG category H;COG0746;	MobA/MobB protein. Molybdopterin-guanine dinucleotide biosynthesis adapter protein, mostly invovled in Molybdenum cofactor biosynthesis	N/A	146	Hypothetical protein. Mathc is from Pasteurellaceae	0	146	Hypothetical
2042298	accessory	2 specific	N/A	N/A	N/A	N/A	COG category -;	N/A	N/A	146	Hypothetical Protein. Match from M. haemolytica	0	146	Hypothetical
2042301	accessory	2 specific	IPR003115;IPR036086;IPR011111;	PF02195;PF07506;	N/A	N	COG1475;COG category K;	RepB Plasmid Partioning protein. RepB is involved in highly efficient partionining to ensure plasmid stability and replication	N/A	146	plasmid-partitioning protein RepB C-terminal domain-containing protein	0	145	MGE
2042306	accessory	2 specific	IPR011639;IPR002052;IPR029063;IPR046816;IPR007409;IPR003356;	PF04313;PF20473;PF02384;PF07669;	N/A	N	COG category LV;COG0827;	Adenine-Specific DNA N6-methylase. Probably a component of a restriction-modification system	N/A	146	Eco57I restriction-modification methylase domain-containing protein	0	146	Restriction Endonuclease
2042386	accessory	2 specific	IPR029063;	PF13578;	N/A	N	COG4122;COG category S;	S-adenosyl-L-methionine-dependent methyltransferase superfamily	N/A	146	class I SAM-dependent methyltransferase	0	146	Regulatory
2042445	accessory	2 specific	IPR009061;IPR036388;IPR003314;	PF02316;	N/A	N	COG2801;COG category L;	Transposase of some sort	N/A	146	DNA-binding protein	0	146	MGE
2042480	accessory	2 specific	IPR010105;IPR036942;IPR000531;IPR012910;IPR037066;IPR010917;IPR039426;	PF07715;PF00593;	N/A	Signal Peptide	COG category P;COG1629;	TonB-dependent receptor. Beta-barrel domain. Possibly involved in iron transport.	N/A	146	TonB-dependent siderophore receptor	0	146	Metal Related
2043585	accessory	2 specific	IPR009312;IPR038512;IPR035934;	PF06141;	N/A	N	COG category S;	Probably a Phage tail protein	RiPP-like bgc	146	phage tail terminator protein	0	146	MGE
2043689	accessory	2 specific	N/A	N/A	N/A	N/A	COG category -;	N/A	N/A	146	Hypothetical Protein. Match from M. haemolytica	0	146	Hypothetical
2043693	accessory	2 specific	IPR003817;IPR033178;IPR033177;	PF02666;	N/A	N/A	COG category I;COG0688;	Phosphatidylserine decarboxylase. A Lyase involved in glycine, serine and threonine metabolism as well as glycerophospholipid metabolism	N/A	146	archaetidylserine decarboxylase. Phospholipid biosynthesis	0	146	Metabolism
2043696	accessory	2 specific	IPR029058;IPR007398;	PF04301;	N/A	N/A	COG2830;COG category S;	Pimeloyl-ACP methyl esterase BioG. Involved in biotin biosynthesis. Possibly DUF452 protein as well	N/A	146	pimeloyl-ACP methyl esterase BioG family protein. Involved in biotin biosynthesis	0	146	Metabolism
2043697	accessory	2 specific	IPR029063;IPR011814;IPR013216;	PF08241;	GO:0044424;GO:0016741;GO:0008152;GO:0008757;GO:0005623;GO:0044464;GO:0003674;GO:0005622;GO:0008168;GO:0005737;GO:0005575;GO:0008	N	COG0500;COG category H;	SAM-dependent methyltransferase. SAM = S-adenosyl-L-methionine. Methylates stuff	N/A	146	malonyl-ACP O-methyltransferase BioC. Involved in biotin biosynthesis	0	146	Regulatory
2043698	accessory	2 specific	IPR004472;IPR027417;	PF13500;	GO:0043604;GO:0044281;GO:0044271;GO:1901576;GO:1901564;GO:0005623;GO:0009110;GO:0003674;GO:0042364;GO:0043436;GO:0009102;GO:0005	N	COG category H;COG0132;	Dethebiotin Synthetase. Involved in biotin metabolism. Biotin is mostly involved in lipid synthesis in bacteria	N/A	146	dethiobiotin synthase	0	146	Metabolism
2043699	accessory	2 specific	IPR027417;IPR017871;IPR013563;IPR003439;IPR003593;	PF00005;PF08352;	N/A	N	COG category P;COG4608;	Oligopeptide ABC transporter. ATP-binding domain/ATPase component	N/A	146	murein tripeptide/oligopeptide ABC transporter ATP binding protein OppF.	0	146	Transporters & Adhesins
2043701	accessory	2 specific	IPR021960;	PF12101;	N/A	N	COG category S;	DUF3577 Family Protein.	N/A	146	STY4534 family ICE replication protein	0	146	MGE
2043715	accessory	2 specific	IPR035571;IPR005272;	PF04175;	N/A	N	COG category S;COG3691;	DUF406 Protein Family. Solely found in gammaproteobacteria, function isn't known	N/A	146	yfcZ/YiiS family protein. Aka DUF406 domain containing protein, unnown function but is as far as we know exclusive to gammaproteobacteria	0	146	Other
2043719	accessory	2 specific	IPR017937;IPR013766;IPR001853;IPR036249;IPR023205;	PF01323;	N/A	Signal Peptide	COG category O;COG1651;	Thioredoxin or Protein thiol-disulfide isomerase DsbC. Thioredoxins are general protein disulphide oxidoreductases. DsbC is involved in a periplasmic reducing system that controls the levels of cysteine sulfenylation and provides reducing equivalents to rescue oxidatively damaged secreted proteins	N/A	146	DsbA family protein. Has disulfide oxidoreductase activity	0	146	Other
2043721	accessory	2 specific	IPR009383;IPR038134;	PF06288;	N/A	N	COG3084;COG category S;	DUF1040 Family Protein. Family consists of several YihD proteins of unknown function. Not sure what YihD proteins are about though tbh	N/A	146	ANR family transcriptional regulator. % ID is only 57.89, e-value 8e-17. Thought to be involved in regulation of virulence of gram negative pathogens	0	146	Regulatory
2043936	accessory	2 specific	IPR003331;IPR029767;	PF02350;	N/A	N	COG0381;COG category M;	UDP-N-acetylglucosamine 2-epimerase. This enzyme catalyzes production of UDP-ManAc from UDP-GlcNAc. Involved in aminosguars metabolism and synthesis of the capsule precursor UDP-ManNAcA	N/A	146	non-hydrolyzing UDP-N-acetylgucosamine 2-epimerase. Involved in biosynthesis of cell surface polysaccharides	0	145	Metabolism
2043973	accessory	2 specific	IPR038404;IPR018389;IPR004682;	PF03480;	N/A	Signal Peptide	COG category G;COG1638;	TRAP-type C4-dicarboxylate transport system. DctP component	N/A	146	TRAP transporter substrate-binding protein	0	146	Transporters & Adhesins
2044152	accessory	2 associated	N/A	N/A	N/A	N/A	COG category -;	N/A	N/A	146	Hypothetical Protein. Match from M. haemolytica	2	144	Hypothetical
2044153	accessory	2 specific	IPR000801;IPR029058;IPR014186;	PF00756;	N/A	N	COG0627;COG category S;	Some sort of esterase/hydrolase. Possibly S-formylglutathione hydrolase which helps detoxify formaldehyde.	N/A	146	S-formylglutathione hydrolase. Involved in detoxification of formaldehyde	0	146	Other
2044154	accessory	2 specific	IPR047109;IPR036291;IPR013154;IPR029752;IPR020843;IPR013149;IPR002328;IPR011032;	PF00107;PF08240;	N/A	N	COG category S;COG1064;	Some sort of Alchohol Dehydrogenase. Most Likely a Zn-dependent one	N/A	146	NAD(P)-dependent alcohol dehydrogenase	0	146	Other
2044442	accessory	2 specific	N/A	N/A	N/A	Signal Peptide	COG category -;	N/A	N/A	146	Hypothetical Protein. Match from M. haemolytica	0	146	Hypothetical
2044643	accessory	2 specific	IPR000560;IPR033379;IPR029033;	PF00328;	N/A	N	COG category S;	Histidine Phosphatase Superfamily Clade 2. Clade 2 is mostly made up of acid phosphatases and phytases such as phytase, glucose-1-phosphtase and multiple inositol polyphosphate phosphatase	N/A	146	histidine-type phosphatase.	0	146	Other
2044679	accessory	2 specific	IPR008250;IPR018303;IPR023298;IPR023299;IPR036412;IPR017969;IPR027256;IPR044492;IPR023214;IPR006121;IPR036163;IPR001757;	PF00122;PF00702;PF00403;	GO:0016020;GO:0005886;GO:0005623;GO:0044464;GO:0071944;GO:0005575;	N	COG category P;COG2217;	Catio-transporting P-type ATPase. Heavy metal associated. P-type ATPases transport a wide variety of ions, some of which do transport heavy metals such as Zinc, Cobalt, Nickel, Copper, Cadmium, etc.)	N/A	146	heavy metal translocating P-type ATPase	0	146	Metal Related
2044684	accessory	2 specific	IPR012933;	PF07927;	N/A	N	COG category S;	HicA bacterial toxin. HicA toxins act as mRNA interferases and their antitoxin is HicB	N/A	146	type II toxin-antitoxin system HicA family toxin	0	145	MGE
2041938	accessory	2 specific	IPR000522;IPR037294;	PF01032;	N/A	N	COG0609;COG category P;	ABC transporter. Similar to BtuC which is a Vitamin B12 import system permease as well as Fe(3+) dicitrate transport system permease proteins FecC and FecD. So possibly involved in iron uptake (note M. haemolytica has No siderophores)	N/A	145	tyrosine-type recombinase/integrase	0	144	MGE
2041965	accessory	2 specific	N/A	N/A	N/A	N	COG category -;	N/A	N/A	145	Hypothetical Protein. Match from M. haemolytica	0	143	Hypothetical
2041972	accessory	2 specific	IPR037026;IPR006531;IPR013046;	PF04717;	N/A	N	COG category S;COG4540;	Phage baseplate assembly protein	N/A	145	Mph(E) family macrolide 2'-phosphotransferase	0	143	AMR
2042161	accessory	2 specific	IPR003362;IPR017475;	PF02397;	N/A	N/A	COG2148;COG category M;	Transferase involved in LPS biosynthesis	N/A	145	Hypothetical Protein. Match from M. haemolytica	0	145	Hypothetical
2042189	accessory	2 specific	IPR000710;IPR004899;IPR030396;IPR012332;IPR011050;IPR036709;IPR005546;	PF03797;PF03212;PF02395;	N/A	Signal Peptide	COG category MU;COG2268;	Peptidase S6/ An Autotransporter	N/A	145	Hypothetical protein. Match from Gallibacterium salpingitidis.%ID 54.72%, e-value 1e-101	0	145	Hypothetical
2042294	accessory	2 specific	IPR014833;IPR014832;	PF08721;PF08722;	N/A	N	COG category L;	TnsA component of Tn7 transposase. Tn7 transposase is found in some phages	N/A	145	replication initiation negative regulator SeqA.	0	145	MGE
2042300	accessory	2 specific	IPR003115;IPR036086;IPR011111;	PF07506;PF02195;	N/A	N	COG1475;COG category K;	RepB Plasmid Partioning protein. RepB is involved in highly efficient partionining to ensure plasmid stability and replication	N/A	145	ParB/RepB/Spo0J family partition protein	0	145	MGE
2042302	accessory	2 specific	IPR038109;IPR011109;IPR006119;IPR036162;	PF07508;PF00239;	N/A	N	COG category L;COG1961;	Resolvase/Recombinase.	N/A	145	recombinase family protein	0	145	MGE
2042303	accessory	2 specific	IPR010982;	N/A	N/A	N	COG category -;	Lambda repressor-like, DNA-binding domain superfamily. Transcriptional regulator	N/A	145	helix-turn-helix domain-containing protein	0	145	Regulatory
2042304	accessory	2 specific	N/A	N/A	N/A	Signal Peptide	N/A	N/A	N/A	145	Hypothetical Protein. Match from M. haemolytica	0	145	Hypothetical
2043202	accessory	2 specific	N/A	N/A	N/A	N/A	COG category -;	N/A	N/A	145	No significant hits	0	143	Other
2043367	accessory	2 specific	IPR002104;IPR038488;IPR011010;IPR010998;IPR025166;IPR013762;	PF13356;PF00589;	N/A	N	COG0582;COG category L;	Integrase/Recombinase. Probably Phage origin	N/A	145	tyrosine-type recombinase/integrase	0	145	MGE
2043667	accessory	2 specific	IPR000594;IPR045886;IPR035985;	PF00899;	N/A	N	COG category H;COG0476;	ThiF/MoeB/HesA family protein. These are E1-like enzymes with an NAD/FAD-binding fold. These enzymes are mostly involved in molybdopterin and thiamine biosynthesis	N/A	145	ThiF family adenyltransferase. Similar to E.coli MccB that catalyzes a post-translational modification of the MccA heptapeptide during biosynthesis of microcin C7 (MccC7), a 'Trojan Horse' antibiotic	0	140	Metabolism
2043683	accessory	2 specific	IPR013568;IPR035897;	PF08357;	N/A	N	COG category -;	SEFIR domain. Family comprises of IL17 receptors and SEF proteins, latter are feedback inhibitors of FGF signalling and are also thought to be receptors. Possibly involved in TOLL/IL1R-like signaling pathways.	N/A	145	SEFIR domain containing protein	0	145	Other
2043684	accessory	2 specific	IPR018573;	PF09491;	N/A	N	COG category L;	Alwl restriction endonuclease.	N/A	145	AlwI family type II restriction endonuclease. Top hit wasn't the M. haemolytica entry but still	0	145	Restriction Endonuclease
2043687	accessory	2 specific	IPR021207;	N/A	N/A	N	COG category KT;COG1842;	ICE protein (PFL4705)	N/A	145	TIGR03752 family integrating conjugative element protein	0	145	MGE
2043688	accessory	2 specific	N/A	N/A	N/A	N/A	COG category -;	N/A	N/A	145	Hypothetical Protein. Match from M. haemolytica	0	143	Hypothetical
2043690	accessory	2 specific	IPR005715;IPR041739;IPR002478;IPR036393;IPR019797;IPR015947;IPR001048;IPR011529;IPR001057;IPR036974;	PF01472;PF00696;	GO:0044281;GO:0006796;GO:0044238;GO:1901564;GO:1901576;GO:0005623;GO:0006561;GO:0006560;GO:0003674;GO:0043436;GO:0019202;GO:0005	N	COG0263;COG category E;	Probably Glutamate-5-kinase. But also has PUA domain (PUA is named after Pseudouridine synthase and Archaesoine transglycosylase). Glutamate-5-kinase is involved in the urea cycle and amino group metabolism	N/A	145	No significant hits	0	144	Metabolism
2043691	accessory	2 specific	N/A	N/A	N/A	Signal Peptide	COG category -;	N/A	N/A	145	Hypothetical protein. Match from Pasteurellaceae	0	145	Hypothetical
2043692	accessory	2 specific	IPR001179;IPR000774;IPR036944;IPR046357;	PF00254;PF01346;	N/A	N	COG0545;COG category O;	FKBP-type peptidyl-prolyl cis-trans isomerase. Receptors for immunosuppressants in vertebrates and otherwise involved in acceleration of protein folding in oligopeptides	N/A	145	FKBP-type peptidyl-prolyl cis-trans isomerase. Involved in motility on other bacterial species	0	145	Other
2043861	accessory	2 specific	IPR009061;IPR036388;IPR003314;	PF02316;	N/A	N	COG2801;COG category L;	Probable Transposase	N/A	145	DNA-binding protein. 2nd hit is for an Mu transposase C-terminal domain containing protein	0	145	MGE
2043935	accessory	2 specific	IPR014026;IPR036291;IPR028359;IPR014027;IPR017476;IPR036220;IPR001732;IPR008927;	PF03720;PF03721;PF00984;	N/A	N	COG0677;COG category M;	Probably a UDP-glucose/GDP-mannose dehydrogenase. Mostly involved in biosynthesis of polysaccharides	N/A	145	UDP-N-acetyl-D-mannosamine dehydrogenase	0	145	Metabolism
[truncated: 239 more rows]

## Sheet: Table E
Table E. Overview of the number of specific and associated homology groups assigned to each functional category split by genotype classification
[truncated: 25 more rows]

[truncated: 6 more sheets: Table F, Table G, Table H, Table I, Table J, Table K]
